# Supplementary material for: Genetic Associations of Circulating Cardiovascular Proteins with Gestational Hypertension and Preeclampsia
Source: JAMA Cardiol. Author manuscript; Available in PMC 2024 Mar 13. (PMC10765315; doi:10.1001/jamacardio.2023.4994)
Supplement: Supplementary tables [file EMS194256-supplement-Supplementary_tables.xlsx]

## Sheet: Table of contents
eTables
eTable 1. Description of cohorts included in the genome-wide association study (GWAS) meta-analysis of circulating protein levels from the SCALLOP consortium.
eTable 2. Description of circulating proteins (measured using Olink CVD-I) included in the present study.
eTable 3. Description of cohorts included in the genome-wide association study (GWAS) meta-analysis of gestational hypertension and preeclampsia.
eTable 4. Characteristics of UK Biobank Pharma Proteomics Project (UKB-PPP) participants who provided genetic data for replication analyses.
eTable 5. Systematic search strategy used to identify studies reporting observational associations of CD40, CSTB, ECP, Gal-3, HSP-27, or NT-proBNP with gestational hypertension and/or preeclampsia.
eTable 6. Description of disease traits analyzed in phenome-wide Mendelian randomization (MR) analyses.
eTable 7. Genetic variants used to construct cis-genetic instruments for all tested proteins.
eTable 8. Associations of genetically predicted protein levels with gestational hypertension in primary analyses.
eTable 9. Associations of genetically predicted protein levels with preeclampsia in primary analyses.
eTable 10. Associations of genetically predicted protein levels with gestational hypertension and preeclampsia in sensitivity analyses.
eTable 11. Mendelian randomization (MR) analyses testing the associations of gestational hypertension and preeclampsia with circulating levels of CD40, CSTB, ECP, Gal-3, HSP-27, or NT-proBNP (i.e., opposite direction of effects).
eTable 12. Replication of the associations of genetically predicted protein levels with gestational hypertension and preeclampsia in the UK Biobank Pharma Proteomics Project (UKB-PPP).
eTable 13. Colocalization of cis-protein quantitative trait loci (cis-pQTLs) of CD40, CSTB, ECP, Gal-3, HSP-27, and NT-proBNP with gestational hypertension or preeclampsia.
eTable 14. Characteristics of the included studies reporting observational associations of CD40, CSTB, ECP, Gal-3, HSP-27, or NT-proBNP with gestational hypertension and/or preeclampsia.
eTable 15. Participant characteristics of the included studies reporting observational associations of CD40, CSTB, ECP, Gal-3, HSP-27, or NT-proBNP with gestational hypertension and/or preeclampsia.
eTable 16. Observational associations of CD40, CSTB, ECP, Gal-3, HSP-27, and NT-proBNP with gestational hypertension and preeclampsia.
eTable 17. Full results from phenome-wide Mendelian randomization (MR) analyses evaluating potential on-target side effects associated with therapeutic interventions on the identified proteins.
eTable 18. Significant results from phenome-wide Mendelian randomization (MR) analyses evaluating potential on-target side effects associated with therapeutic interventions on the identified proteins.
eTable 19. Drug compounds targeting CD40, CSTB, ECP, Gal-3, HSP-27, NT-proBNP, or GC-A that are currently in development or approved for clinical use.

## Sheet: eTable 1
eTable 1. Description of cohorts included in the GWAS meta-analysis of circulating protein levels from the SCALLOP consortium.
Study name	Reference(s)	Study design and population	Ethnicity	Total sample size	Exclusions (Olink)	Trait transformation	Call rate (GWAS)	Exclusions (GWAS)	Maximal sample size (in SCALLOP)	Genotyping array (GWAS)	Imputation reference panel (GWAS)	Software (GWAS)	Adjustment (GWAS)
IMPROVE	PMID: 23152477	Patients with metabolic syndrome	European	3700	(1) Technical failures; (2) None	Rank-based inverse normal transformation		(1) Gender mismatch; (2) Heterozygosity; (3) Cryptic relatedness	3403	Cardiometabochip, Immunochip	1000G, phase 1 (v5)	Plink 1.9	Site, age, sex, Olink batch
STANLEY	−	Bipolar cases and controls	Swedish	10000	(1) Technical failures; (2) None	Rank-based inverse normal transformation	≥ 98%	(1) Gender mismatch; (2) Heterozygosity; (3) Cryptic relatedness	681	OmniExpress and PsychChip	1000G	Plink 1.9	Age, sex, principal components components, Olink batch
EpiHealth	PMID: 23435790	Population-based	European	2500	(1) Technical failures; (2) Missing > 5% proteins on proteomic assays	Rank-based inverse normal transformation	≥ 98%	(1) Gender mismatch; (2) Ethnic outliers; (3) Heterozygosity > 5 s.d. from the mean; (4) Cryptic relatedness	2335	Illumina HumanCoreExome	1000G, phase 1 (v3)	SNPTEST v.2.5.2	Age, sex, Olink plate, principal components 1-5
PIVUS	PMID: 16141402	Population-based	European	1016	(1) Technical failures; (2) Missing > 5% proteins on proteomic assay	Rank-based inverse normal transformation	≥ 95%	(1) Gender mismatch; (2) Ethnic outliers; (3) Heterozygosity > 5 s.d. from the mean; (4) Cryptic relatedness	933	Illumina OmniExpress+Metabochip	1000G, phase 1 (v3)	SNPTEST v.2.5.2	Age, sex, Olink plate, storage time, principal components 1-2
ULSAM	PMID: 16030278	Population-based	European	1221	(1) Technical failures; (2) Missing > 2% proteins on proteomic assay	Rank-based inverse normal transformation	≥ 95%	(1) Gender mismatch; (2) Ethnic outliers; (3) Heterozygosity > 5 s.d. from the mean; (4) Cryptic relatedness	730	Illumina Omni2.5+Metabochip	1000G, phase 1 (v3)	SNPTEST v.2.5.2	Age, Olink plate, storage time, principal components 1-2
INTERVAL	PMID: 27863252	Randomized controlled trial (blood donors)	European	4994	(1) "Flagged" samples (technical failures)	Rank-based inverse normal transformation	≥ 98%	(1) Sex mismatches; (2) Low call rates; (3) Duplicate samples; (4) Heterozygosity >3 sd from mean; (5) Non-European ancestry; (6) Relatedness (pi_hat> 0.187)	4987	Affymetrix Axiom UK Biobank array	Combined 1000G, phase 3 & UK10K reference panel	SNPTEST v2.5.2	Age, sex, season, plate, bleed to processing time, before inverse normal transformation; principal components 1-3 after transformation
LifeLines-DEEP	PMID: 26319774	Population-based	European	1539	(1) Technical failures; (2) None	Z-score transformation	≥ 95%	(1) Relatives; (2) Ethnic outliers; (3) sample mismatch	1178	HumanCytoSNP-12 BeadChip, ImmunoChip	HRC	https://github.com/molgenis/systemsgenetics/tree/master/eqtl-mapping-pipeline	Age, gender, smoking status, oral contraceptive usage, blood cell counts
NSPHS	PMID: 19060911, 20568910	Population-based	European	1067	(1) Technical failures; (2) None	Rank-based inverse normal transformation	≥ 95%	(1) Gender mismatch; (2) Heterozygosity; (3) Genetic outliers through multidimentional scaling	965	llumina OmniExpress or HapMap300v2 + Human Exome	1000G, phase 3	ProbABEL/palinear v1.8.0	Selection of 159 covariates per protein, including storage time (http://www.tandfonline.com/doi/full/10.3109/1354750X.2015.1093546)
STABILITY	PMID: 24678955	Randomized controlled trial	Global (78% with self-reported white ethnicity in main trial)	15828	(1) Technical failures	Rank-based inverse normal transformation	≥ 95%	(1) Gender mismatch; (2) Heterozygozity checked but none excluded	2967	Illumina HumanOmniExpressExome-8 v1	1000G, phase 3	SNPTEST v2.5.2	Age, sex, principal components 1-4
Estonian BB	PMID: 24518929	Population-based	European	500	(1) Technical failures	Rank-based inverse normal transformation	≥ 95%	(1) Gender mismatch; (2) Ethnic outliers; (3) Heterozygosity > 3 s.d. from the mean; (4) Cryptic relatedness	496	Illumina HumanOmniExpress	1000G, phase 3	Plink 1.9	Age, sex, Olink plate, principal components 1-10
ORCADES	PMID: 18760389	Population-based isolate	European	2078	(1) Technical failures; (2) None	Rank-based inverse normal transformation	≥ 98%	(1) Ethnic outliers; (2) Duplicates; (3) Gender mismatch; (4) Excess IBS incompatible with pedigree	971	Illumina HumanHap300v1, Omni1, OmniX	HRC.r1-1	GenABEL+RegScan	Age, sex, array, time in storage, season of blood draw, Olink plate, principal components 1-10
VIS	−	Population-based isolate	European	960	−	Rank-based inverse normal transformation	> 95%	−	−	Illumina HumanHap300v1	HRC.r1-1	GenABEL+RegScan	Age, sex
MPP-RES	PMID: 20211303	Population-based, oversampling of subjects with diabetes and impaired fasting glucose	European	1792	(1) Technical failures; (2) None	Z-score transformation	≥ 98%	(1) Gender mismatch; (2) Ethnic outliers; (3) Heterozygosity within +/-3 sd from the mean; (4) Genetic outliers through multidimentional scaling plots	882	Infinium PsychArray-24 v1.2	HRC r1.1	SNPTEST v.2.5.2	Age, sex, Olink plate
This table is adapted from Folkersen et al. (Nat Metab 2020 [PMID: 33067605]). GWAS indicates genome-wide association study; IBD, identical by descent; PMID, PubMed ID.

## Sheet: eTable 2
eTable 2. Description of Olink CVD-I proteins included in the present study.
Protein (abbreviation)	Protein (full name)	Gene	Chromosome	Start position (hg19)	Stop position (hg19)
ADM	Adrenomedullin	ADM	11	10326227	10328944
AGRP	Agouti-related protein	AGRP	16	67516474	67517716
Beta-NGF	Beta-nerve growth factor	NGF	1	115828539	115880857
CA-125	Ovarian cancer-related tumor marker CA 125	MUC16	19	8959520	9092018
CASP-8	Caspase-8	CASP8	2	202098166	202152434
CCL20	C-C motif chemokine 20	CCL20	2	228678558	228682272
CCL3	C-C motif chemokine 3	CCL3	17	34415602	34417515
CCL4	C-C motif chemokine 4	CCL4	17	34430983	34433014
CD40	Tumor necrosis factor receptor superfamily member 5	CD40	20	44746911	44758502
CD40-L	CD40 ligand	CD40LG	23	135730352	135742549
CHI3L1	Chitinase-3-like protein 1	CHI3L1	1	203148059	203155877
CSF-1	Macrophage colony-stimulating factor 1	CSF1	1	110452864	110473614
CSTB	Cystatin-B	CSTB	21	45192393	45196326
CTSD	Cathepsin D	CTSD	11	1773982	1785222
CTSL1	Cathepsin L1	CTSL	9	90340434	90346308
CX3CL1	Fractalkine	CX3CL1	16	57406370	57418960
CXCL1	C-X-C motif chemokine 1	CXCL1	4	74735110	74736959
CXCL16	C-X-C motif chemokine 16	CXCL16	17	4636821	4643217
CXCL6	C-X-C motif chemokine 6	CXCL6	4	74702214	74714781
Dkk-1	Dickkopf-related protein 1	DKK1	22	39619364	39640756
ECP	Eosinophil cationic protein	RNASE3	10	54074056	54077802
EGF	Epidermal growth factor	EGF	14	21359558	21360507
EN-RAGE	Protein S100-A12	S100A12	4	110834040	110933422
ESM-1	Endothelial cell-specific molecule 1	ESM1	1	153346184	153348125
FABP4	Fatty acid-binding protein, adipocyte	FABP4	5	54273692	54318499
FAS	Tumor necrosis factor receptor superfamily member 6	FAS	8	82390654	82395498
FGF-23	Fibroblast growth factor 23	FGF23	10	90750414	90775542
FS	Follistatin	FST	12	4477393	4488894
GAL	Galanin peptides	GAL	5	52776239	52782964
Gal-3	Galectin-3	LGALS3	11	68451247	68458643
GDF-15	Growth/differentiation factor 15	GDF15	14	55590828	55612126
GH	Growth hormone	GH1	19	18485541	18499986
HB-EGF	Proheparin-binding EGF-like growth factor	HBEGF	17	61994560	61996179
HGF	Hepatocyte growth factor	HGF	15	139712428	139726216
hK11	Kallikrein-11	KLK11	7	81328322	8139975
HSP27	Heat shock 27 kDa protein	HSPB1	19	51525472	51531295
IL16	Pro-interleukin-16	IL16	7	75931861	75933612
IL-18	Interleukin-18	IL18	15	81451916	81605104
IL-1ra	Interleukin-1 receptor antagonist protein	IL1RN	11	112013974	112034840
IL-27	Interleukin-27	IL27	2	113864791	113891593
IL-6	Interleukin-6	IL6	7	22765503	22771621
IL-6RA	Interleukin-6 receptor subunit alpha	IL6R	1	154377669	154441926
IL-8	Interleukin-8	CXCL8	4	74606223	74609433
ITGB1BP2	Melusin	ITGB1BP2	23	70521584	70525221
KIM-1	Kidney injury molecule 1	HAVCR1	5	156456424	156486130
KLK6	Kallikrein-6	KLK6	19	51461887	51472929
LEP	Leptin	LEP	7	127881337	127897681
LOX-1	Lectin-like oxidized LDL receptor 1	OLR1	12	10310902	10324737
mAmP	Membrane-bound aminopeptidase P	XPNPEP2	23	128872950	128903514
MB	Myoglobin	MB	22	36002811	36033998
MCP-1	Monocyte chemotactic protein 1	CCL2	17	32582304	32584222
MMP-1	Matrix metalloproteinase-1	MMP1	11	102660651	102668891
MMP-10	Matrix metalloproteinase-10	MMP10	11	102641234	102651359
MMP-12	Matrix metalloproteinase-12	MMP12	11	102733467	102745764
MMP-3	Matrix metalloproteinase-3	MMP3	11	102706532	102714534
MMP-7	Matrix metalloproteinase-7	MMP7	11	102391239	102401484
MPO	Myeloperoxidase	MPO	17	56347217	56358296
NEMO	NF-kappa-B essential modulator	IKBKG	23	153769414	153796782
NT-proBNP	N-terminal prohormone brain natriuretic peptide	NPPB	1	11917521	11918988
OPG	Osteoprotegerin	TNFRSF11B	8	119935796	119964439
PAPPA	Pappalysin-1	PAPPA	9	118916083	119164601
PAR-1	Proteinase-activated receptor 1	F2R	5	76011868	76031606
PECAM-1	Platelet endothelial cell adhesion molecule	PECAM1	17	62399863	62491136
PDGFB	Platelet derived growth factor subunit B	PDGFB	22	39619364	39640756
PlGF	Placenta growth factor	PGF	14	75408537	75422487
PRL	Prolactin	PRL	6	22287480	22297730
PSGL-1	P-selectin glycoprotein ligand 1	SELPLG	12	109015686	109027735
PTX3	Pentraxin-related protein PTX3	PTX3	3	157154578	157161417
RAGE	Receptor for advanced glycosylation end products	AGER	6	32148745	32152101
REN	Renin	REN	1	204123944	204135465
RETN	Resistin	RETN	19	7733930	7735334
SCF	Stem cell factor	KITLG	12	88886570	88974628
SELE	E-selectin	SELE	1	169691781	169733846
SIRT2	SIR2-like protein 2	SIRT2	19	39369197	39390502
SPON1	Spondin-1	SPON1	11	13983914	14289646
SRC	Proto-oncogene tyrosine-protein kinase Src	SRC	20	35973088	36034453
ST2	ST2 protein	IL1RL1	2	102927962	102968497
TF	Tissue factor	F3	3	94994781	95007356
TIE2	Angiopoietin-1 receptor	TEK	9	27109139	27230173
TM	Thrombomodulin	THBD	20	23026270	23030378
TNF-R1	Tumor necrosis factor receptor 1	TNFRSF1A	12	6437923	6451280
TNF-R2	Tumor necrosis factor receptor 2	TNFRSF1B	1	12227060	12269285
TNFSF14	Tumor necrosis factor ligand superfamily member 14	TNFSF14	19	6663148	6670599
t-PA	Tissue-type plasminogen activator	PLAT	8	42032236	42065242
TRAIL	TNF-related apoptosis-inducing ligand	TNFSF10	3	172223298	172241297
TRAIL-R2	TNF-related apoptosis-inducing ligand receptor 2	TNFRSF10B	8	22877646	22926692
TRANCE	TNF-related activation-induced cytokine	TNFSF11	13	43136872	43182149
U-PAR	Urokinase plasminogen activator surface receptor	PLAUR	19	44150247	44174699
VEGF-A	Vascular endothelial growth factor A	VEGFA	6	43737921	43754224
VEGF-D	Vascular endothelial growth factor D	VEGFD	23	15363713	15402498
Start and stop positions were obtained from Ensembl, using Genome Reference Consortium Human Build 37 (GRCh37; https://grch37.ensembl.org/).

## Sheet: eTable 3
eTable 3. Description of cohorts included in the GWAS meta-analysis of gestational hypertension and preeclampsia/eclampsia.
Study name	Study name	Reference(s)	Start enrollment	Ancestry	Number of cases (total)	Number of controls (total)	Number of cases (European ancestry)	Number of controls (European ancestry)	Case definition	Control population	Call rate (GWAS)	Exclusions (GWAS)	Genotyping array (GWAS)	Imputation reference panel (GWAS)	Software (GWAS)	Adjustment (GWAS)
Preeclampsia/eclampsia	FinnGen	PMID: 36829046	2017	European	4743	136325	4743	136325	ICD-10 O14, O15.0, O15.1, O15.2, O11; ICD-9 624[4-7]; ICD-8 6370, 63710, 63799, 66120	Women without O10-O16	≥ 98%	(1) Ambiguous sex; (2) Genotype missingness >5%; (3) Heterozygosity >±4 SD; (4) Non-Finnish ancestry	Illumina and Affymetric arrays	Sequencing Initiative Suomi v3	SAIGE	Age, genotyping batch, principal components 1-10
	Estonia Biobank	PMID: 24518929	1999	European	1400	30623	1400	30623	ICD-10 O14, O15	ICD-10 O80-84	≥ 95%	(1) Ambiguous sex	Illumina Global Screening Array v1.0, v2.0, and v2.0_EST arrays	Beagle v.28Sep18.793	SAIGE	Year of birth, principal componeNts 1-10
	Michigan Genomics Initiative	PMID: 36819667	2012	European	267	26563	267	26563	Phecode 642.1	Women without qualifying codes	≥ 99%	(1) Discordant, missing, or ambiguous sex; (2) Kinship coefficient >0.45 with another participant; (3) Estimated contamination >2.5%; (4) Missingness on any chromosome >5%	Illumina Infinium CoreExome-24 bead array	TOPMed reference panel	SAIGE	Age, genotype array, principal components 1-10
	Mass General Brigham Biobank	PMID: 36013271	2010	European	259	1026	259	1026	ICD-10 O14, O15	ICD-10 O80-82	−	−	−	TOPMed reference panel	REGENIE	Age, genotype batch, principal components 1-10
	BioMe	−	2006	African, Hispanic, European	39	4925	5	1062	ICD-10 O14, O15	Women without history of childbirth by questionnaire	> 95%	(1) Ethnicity-specific heterozygosity rate that surpassed ±3 standard deviations of the population-specific mean; (2) Discordance between EMR-recorded and genetic sex	Illumina Global Screening Array	TOPMed reference panel	SAIGE	Age, age², principal components 1-10
	InterPregGen	PMID: 26568652 & 33239696	Multiple cohortsa	Asian, European	9515	157719	7219	155660	Various	Various	−	−	−	−	METAL	−
	HUNT	PMID: 22879362	1995	European	1569	24013	1569	24013	Medical Birth Registry of Norway classification	Women with normotensive pregnancies	≥ 99%	−	Illumina HumanCoreExome arrays (HumanCoreExome12 v1.0, HumanCoreExome12 v1.1, and UM HUNT Biobank v1.0)	Using 2,201 HUNT samples with whole genome sequencing, the Haplotype Reference Consortium, and TOPMed imputation panel	SAIGE	Age, age², principal components 1-10
	Penn Medicine Biobank	PMID: 36556195	2008	African, European	497	19537	203	13017	ICD-10 O14, O15, phecode 642.1	Women in the Penn Medicine Biobank	−	−	Illumina Global Sequencing Array v2.0	TOPMed reference panel using the Michigan Imputation Server	REGENIE	Age, age², principal components 1-5
	UK Biobank	PMID: 30305743	2006	European	367	202582	367	202582	ICD-10 O14, O15, O11; ICD-9 6424, 6425, 6247	Women with history of one or more live births without preeclampsia/eclampsia or gestational hypertension	−	(1) Individuals with variant missingness ≥10%	UK BiLEVE Axiom Array or the UK Biobank Axiom Array (both Affymetrix, Santa Clara, CA)	Haplotype Reference Consortium, UK10K, and 1000 Genome reference panels	REGENIE	Age, genotyping array, principal components 1-10
Gestational hypertension	FinnGen	PMID: 36829046	2017	European	5240	136325	5240	136325	ICD-10 O13; ICD-9 6423; ICD-8 63701	Women without O10-O16	≥ 98%	(1) Ambiguous sex; (2) Genotype missingness >5%; (3) Heterozygosity >±4 SD; (4) Non-Finnish ancestry	Illumina and Affymetric arrays	Sequencing Initiative Suomi v3	SAIGE	Age, genotyping batch, principal components 1-10
	Estonia Biobank	PMID: 24518929	1999	European	2512	30623	2512	30623	ICD-10 O13	ICD-10 O80-84	≥ 95%	(1) Ambiguous sex	Illumina Global Screening Array v1.0, v2.0, and v2.0_EST arrays	Beagle v.28Sep18.793	SAIGE	Year of birth, principal componeNts 1-10
	Mass General Brigham Biobank	PMID: 36013271	2010	European	263	1017	263	1017	ICD-10 O13	ICD-10 O80-82	≥ 99%	−	−	TOPMed reference panel	REGENIE	Age, genotype batch, principal components 1-10
	BioMe	−	2006	African, Hispanic, European	102	4862	29	1038	ICD-10 O13	Women without history of childbirth by questionnaire	> 95%	(1) Ethnicity-specific heterozygosity rate that surpassed ±3 standard deviations of the population-specific mean; (2) Discordance between EMR-recorded and genetic sex	Illumina Global Screening Array	TOPMed reference panel	SAIGE	Age, age², principal components 1-10
	Penn Medicine Biobank	PMID: 36556195	2008	African, European	311	19537	156	13017	ICD-10 O13	Women in the Penn Medicine Biobank	−	−	Illumina Global Sequencing Array v2.0	TOPMed reference panel using the Michigan Imputation Server	REGENIE	Age, age², principal components 1-5
	UK Biobank	PMID: 30305743	2006	European	436	202582	436	202582	ICD-10 O13; ICD-9 6423	Women with history of one or more live births without preeclampsia/eclampsia or gestational hypertension	−	(1) Individuals with variant missingness ≥10%	UK BiLEVE Axiom Array or the UK Biobank Axiom Array (both Affymetrix, Santa Clara, CA)	Haplotype Reference Consortium, UK10K, and 1000 Genome reference panels	REGENIE	Age, genotyping array, principal components 1-10
This table is adapted from Honigberg et al. (Nat Med 2023 [PMID: 37248299]). ICD indicates International Classification of Diseases; PMID, PubMed ID.
aGOPEC: 1989; deCODE: 1996; ALSPAC: 1992; MoBa: 1999; SSI (Danish National Birth Cohort): 1996; FINRISK: 1992; Kazakh-Uzbek subcohort: 2012.

## Sheet: eTable 4
eTable 4. Characteristics of UK Biobank Pharma Proteomics Project (UKB-PPP) participants who provided genetic data for replication analyses.
Variable	UKB-PPP cohort
Participants, n	46673
Age, y	56.7 ± 8.1
Female, %	0.543
Race/ethnicity, %	–
Asian	0.027
Black	0.017
White	0.944
Mixed	0.007
Other	0.01
Body mass index, kg/m²	27.4 ± 4.8
Smoking, %	–
Never	0.543
Previous	0.348
Current	0.109
Hypertension, %	0.3117
Continuous characteristics are presented as mean ± standard deviation, whereas categorical variables are presented as proportion. This table was adapted from Sun et al. (bioRxiv 2022 [doi: 10.1101/2022.06.17.496443]).

## Sheet: eTable 5
eTable 5. Systematic search strategy used to identify studies reporting observational associations of CD40, CSTB, ECP, Gal-3, HSP-27, or NT-proBNP with gestational hypertension and/or preeclampsia.
Number	Query
#1	proteomics[mesh] OR "cd40 antigens"[mesh] OR "cystatin b"[mesh] OR "galectin 3"[mesh] OR "eosinophil cationic protein"[mesh] OR "hsp27 heat shock proteins"[mesh] OR "natriuretic peptide, brain"[mesh]
#2	proteom*[tiab] OR cd40[tiab] OR "cluster of differentiation 40"[tiab] OR "tumor necrosis factor receptor superfamily member 5"[tiab] OR cstb[tiab] OR "cystatin b"[tiab] OR "gal 3"[tiab] OR "galectin 3"[tiab] OR ecp[tiab] OR "eosinophil cationic protein"[tiab] OR rnase3[tiab] OR "rnase 3"[tiab] OR hsp27[tiab] OR "hsp 27"[tiab] OR "heat shock protein 27"[tiab] OR "nt probnp"[tiab] OR "amino termina…
#3	#1 OR #2
#4	"hypertension, pregnancy-induced"[mesh] OR "pre eclampsia"[mesh]
#5	"hypertensive disorder of pregnancy"[tiab] OR "hypertensive disorders of pregnancy"[tiab] OR "hypertensive pregnanc*"[tiab] OR preeclamp*[tiab] OR eclamp*[tiab] OR preclamp*[tiab] OR "edema proteinuria hypertension gestosis"[tiab] OR "proteinuria edema hypertension gestosis"[tiab] OR "eph complex"[tiab] OR "eph toxemia"[tiab] OR "eph toxaemia"[tiab] OR "eph gestosis"[tiab] OR "toxemia of pregnanc…
#6	#4 OR #5
#7	#3 AND #6

## Sheet: eTable 6
eTable 6. Disease traits analyzed in the phenome-wide MR analyses.
PheCode	Number of cases	Number of controls	Number of excluded controls	Phenotype Description	Phenotype Category
008	8991	399970	0	Intestinal infection	Infectious diseases
008.5	2737	399970	6254	Bacterial enteritis	Infectious diseases
008.52	650	399970	8341	Intestinal infection due to C. difficile	Infectious diseases
008.6	862	399970	8129	Viral Enteritis	Infectious diseases
038	4005	393897	11059	Septicemia	Infectious diseases
038.1	832	393897	14232	Gram negative septicemia	Infectious diseases
041	12187	393897	2877	Bacterial infection NOS	Infectious diseases
041.1	3149	393897	11915	Staphylococcus infections	Infectious diseases
041.2	1644	393897	13420	Streptococcus infection	Infectious diseases
041.4	2744	393897	12320	E. coli	Infectious diseases
070	1215	403316	4430	Viral hepatitis	Infectious diseases
078	1007	403316	4638	Viral warts & HPV	Infectious diseases
079	2806	403316	2839	Viral infection	Infectious diseases
080	4489	402343	2129	Postoperative infection	Infectious diseases
081	2485	402343	4133	Infection/inflammation of internal prosthetic device; implant; and graft	Infectious diseases
1000	579	408382	0	Burns	Injuries & poisonings
1001	1210	407751	0	Foreign body injury	Injuries & poisonings
1002	5512	403449	0	Symptoms concerning nutrition, metabolism, and development	Symptoms
1005	1222	407739	0	Other symptoms	Symptoms
1008	1007	407954	0	Crushing or internal injury to organs	Injuries & poisonings
1009	8440	400521	0	Injury, NOS	Injuries & poisonings
1010	5972	402989	0	Other tests	Symptoms
1011	9140	399821	0	Complications of surgical and medical procedures	Injuries & poisonings
1015	4230	404731	0	Effects of other external causes	Symptoms
1019	16398	392563	0	Other ill-defined and unknown causes of morbidity and mortality	Symptoms
112	2134	406301	526	Candidiasis	Infectious diseases
145	643	406821	1497	Cancer of mouth	Neoplasms
149	628	406821	1512	Cancer of larynx, pharynx, nasal cavities	Neoplasms
150	720	393372	14869	Cancer of esophagus	Neoplasms
151	554	393372	15035	Cancer of stomach	Neoplasms
153	4562	382756	21643	Colorectal cancer	Neoplasms
153.2	3051	382756	23154	Colon cancer	Neoplasms
153.3	2095	382756	24110	Malignant neoplasm of rectum, rectosigmoid junction, and anus	Neoplasms
157	589	393372	15000	Pancreatic cancer	Neoplasms
158	1056	393372	14533	Neoplasm of unspecified nature of digestive system	Neoplasms
159	5584	393372	10005	Malignant neoplasm of other and ill-defined sites within the digestive organs and peritoneum	Neoplasms
165	2700	406226	35	Cancer within the respiratory system	Neoplasms
165.1	2101	406226	634	Cancer of bronchus; lung	Neoplasms
172	13752	395071	138	Skin cancer	Neoplasms
172.1	2691	395071	11199	Melanomas of skin, dx or hx	Neoplasms
172.11	2691	395071	11199	Melanomas of skin	Neoplasms
172.2	11149	395071	2741	Other non-epithelial cancer of skin	Neoplasms
172.3	667	395071	13223	Carcinoma in situ of skin	Neoplasms
174	12898	388549	7514	Breast cancer	Neoplasms
189	4165	404796	0	Cancer of urinary organs (incl. kidney and bladder)	Neoplasms
189.1	1045	404796	3120	Cancer of kidney and renal pelvis	Neoplasms
189.11	1002	404796	3163	Malignant neoplasm of kidney, except pelvis	Neoplasms
189.2	2427	404796	1738	Cancer of bladder	Neoplasms
189.21	2146	404796	2019	Malignant neoplasm of bladder	Neoplasms
191	655	407239	1067	Manlignant and unknown neoplasms of brain and nervous system	Neoplasms
191.1	531	407239	1191	Cancer of brain and nervous system	Neoplasms
195	16725	370604	21632	Cancer, suspected or other	Neoplasms
195.1	15979	370604	22378	Malignant neoplasm, other	Neoplasms
197	21798	370604	16559	Chemotherapy	Neoplasms
198	9483	370604	28874	Secondary malignant neoplasm	Neoplasms
198.1	5379	370604	32978	Secondary malignancy of lymph nodes	Neoplasms
198.2	2211	370604	36146	Secondary malignancy of respiratory organs	Neoplasms
198.3	1519	370604	36838	Secondary malignant neoplasm of digestive systems	Neoplasms
198.4	2638	370604	35719	Secondary malignant neoplasm of liver	Neoplasms
198.5	806	370604	37551	Secondary malignancy of brain/spine	Neoplasms
198.6	2151	370604	36206	Secondary malignancy of bone	Neoplasms
199	1412	370604	36945	Neoplasm of uncertain behavior	Neoplasms
200	995	404466	3500	Myeloproliferative disease	Neoplasms
202	2270	404466	2225	Cancer of other lymphoid, histiocytic tissue	Neoplasms
202.2	1793	404466	2702	Non-Hodgkins lymphoma	Neoplasms
202.24	573	404466	3922	Large cell lymphoma	Neoplasms
204	1661	404466	2834	Leukemia	Neoplasms
204.1	578	404466	3917	Lymphoid leukemia	Neoplasms
204.12	506	404466	3989	Lymphoid leukemia, chronic	Neoplasms
204.4	552	404466	3943	Multiple myeloma	Neoplasms
208	20204	386011	2746	Benign neoplasm of colon	Neoplasms
210	984	406821	1156	Benign neoplasm of lip, oral cavity, and pharynx	Neoplasms
211	5280	395301	8380	Benign neoplasm of other parts of digestive system	Neoplasms
214	6271	401613	1077	Lipoma	Neoplasms
214.1	4611	401613	2737	Lipoma of skin and subcutaneous tissue	Neoplasms
215	1110	401613	6238	Other benign neoplasm of connective and other soft tissue	Neoplasms
216	7722	400618	621	Benign neoplasm of skin	Neoplasms
217	649	400618	7694	Vascular hamartomas and non-neoplastic nevi	Neoplasms
217.1	597	400618	7746	Nevus, non-neoplastic	Neoplasms
225	828	407239	894	Benign neoplasm of brain and other parts of nervous system	Neoplasms
225.1	774	407239	948	Benign neoplasm of brain, cranial nerves, meninges	Neoplasms
227	876	407399	686	Benign neoplasm of other endocrine glands and related structures	Neoplasms
228	1603	407358	0	Hemangioma and lymphangioma, any site	Neoplasms
229	2402	406559	0	Benign neoplasm of unspecified sites	Neoplasms
240	602	391429	16930	Simple and unspecified goiter	Endocrine/metabolic
241	1143	391429	16389	Nontoxic nodular goiter	Endocrine/metabolic
241.2	680	391429	16852	Nontoxic multinodular goiter	Endocrine/metabolic
242	1860	391429	15672	Thyrotoxicosis with or without goiter	Endocrine/metabolic
244	14871	391429	2661	Hypothyroidism	Endocrine/metabolic
244.1	1117	391429	16415	Secondary hypothyroidism	Endocrine/metabolic
244.4	14171	391429	3361	Hypothyroidism NOS	Endocrine/metabolic
250	20203	388756	2	Diabetes mellitus	Endocrine/metabolic
250.1	2660	388756	17545	Type 1 diabetes	Endocrine/metabolic
250.2	18945	388756	1260	Type 2 diabetes	Endocrine/metabolic
250.23	1298	388756	18907	Type 2 diabetes with ophthalmic manifestations	Endocrine/metabolic
250.24	575	388756	19630	Type 2 diabetes with neurological manifestations	Endocrine/metabolic
250.4	685	388756	19520	Abnormal glucose	Endocrine/metabolic
250.7	1339	396859	10763	Diabetic retinopathy	Endocrine/metabolic
251	943	405386	2632	Other disorders of pancreatic internal secretion	Endocrine/metabolic
251.1	939	386319	21703	Hypoglycemia	Endocrine/metabolic
252	877	405386	2698	Disorders of parathyroid gland	Endocrine/metabolic
252.1	781	405386	2794	Hyperparathyroidism	Endocrine/metabolic
253	693	405386	2882	Disorders of the pituitary gland and its hypothalamic control	Endocrine/metabolic
255	642	405386	2933	Disorders of adrenal glands	Endocrine/metabolic
260	1057	406492	1412	Protein-calorie malnutrition	Endocrine/metabolic
260.6	835	406492	1634	Anorexia	Endocrine/metabolic
261	1208	406492	1261	Vitamin deficiency	Endocrine/metabolic
261.2	754	406492	1715	Vitamin B-complex deficiencies	Endocrine/metabolic
272	35927	373034	0	Disorders of lipoid metabolism	Endocrine/metabolic
272.1	35844	373034	83	Hyperlipidemia	Endocrine/metabolic
272.11	33242	373034	2685	Hypercholesterolemia	Endocrine/metabolic
274	3763	405198	0	Gout and other crystal arthropathies	Endocrine/metabolic
274.1	3195	405198	568	Gout	Endocrine/metabolic
274.2	616	405198	3147	Crystal arthropathies	Endocrine/metabolic
274.21	560	405198	3203	Chondrocalcinosis	Endocrine/metabolic
275	2127	406834	0	Disorders of mineral metabolism	Endocrine/metabolic
275.1	669	406834	1458	Disorders of iron metabolism	Hematopoietic
275.5	1204	406834	923	Disorders of calcium/phosphorus metabolism	Endocrine/metabolic
276	7455	401506	0	Disorders of fluid, electrolyte, and acid-base balance	Endocrine/metabolic
276.1	4123	401506	3332	Electrolyte imbalance	Endocrine/metabolic
276.12	1826	401506	5629	Hyposmolality and/or hyponatremia	Endocrine/metabolic
276.13	975	401506	6480	Hyperpotassemia	Endocrine/metabolic
276.14	1430	401506	6025	Hypopotassemia	Endocrine/metabolic
276.4	1161	401506	6294	Acid-base balance disorder	Endocrine/metabolic
276.41	1055	401506	6400	Acidosis	Endocrine/metabolic
276.5	2834	401506	4621	Hypovolemia	Endocrine/metabolic
277	1424	407537	0	Other disorders of metabolism	Endocrine/metabolic
278	10968	397993	0	Overweight, obesity and other hyperalimentation	Endocrine/metabolic
278.1	10799	397993	169	Obesity	Endocrine/metabolic
280	7787	390026	11148	Iron deficiency anemias	Hematopoietic
280.1	7414	390026	11521	Iron deficiency anemias, unspecified or not due to blood loss	Hematopoietic
281	1133	390026	17802	Other deficiency anemia	Hematopoietic
281.1	1076	390026	17859	Megaloblastic anemia	Hematopoietic
281.11	754	390026	18181	Pernicious anemia	Hematopoietic
285	12256	390026	6679	Other anemias	Hematopoietic
285.2	702	390026	18233	Anemia of chronic disease	Hematopoietic
286	941	406281	1739	Coagulation defects	Hematopoietic
287	1791	406281	889	Purpura and other hemorrhagic conditions	Hematopoietic
287.3	1563	406281	1117	Thrombocytopenia	Hematopoietic
288	3788	401375	3798	Diseases of white blood cells	Hematopoietic
288.1	3184	401375	4402	Decreased white blood cell count	Hematopoietic
288.11	3184	401375	4402	Neutropenia	Hematopoietic
289	4177	401375	3409	Other diseases of blood and blood-forming organs	Hematopoietic
289.4	2622	401375	4964	Lymphadenitis	Hematopoietic
289.5	515	401375	7071	Diseases of spleen	Hematopoietic
290	1970	402383	4608	Delirium dementia and amnestic and other cognitive disorders	Mental disorders
290.1	956	402383	5622	Dementias	Mental disorders
290.2	654	402383	5924	Delirium due to conditions classified elsewhere	Mental disorders
291	641	402383	5937	Other specified nonpsychotic and/or transient mental disorders	Mental disorders
292	4655	402383	1923	Neurological disorders	Mental disorders
292.1	1514	402383	5064	Aphasia/speech disturbance	Mental disorders
292.3	700	402383	5878	Memory loss	Mental disorders
292.4	2189	402383	4389	Altered mental status	Mental disorders
293	2986	405975	0	Symptoms involving head and neck	Mental disorders
293.1	907	405975	2079	Swelling, mass, or lump in head and neck (Space-occupying lesion, intracranial NOS)	Mental disorders
295	850	365476	42635	Schizophrenia and other psychotic disorders	Mental disorders
295.1	571	365476	42914	Schizophrenia	Mental disorders
296	12560	365476	30925	Mood disorders	Mental disorders
296.1	1064	365476	42421	Bipolar	Mental disorders
296.2	11901	365476	31584	Depression	Mental disorders
300	6939	365476	36546	Anxiety disorders	Mental disorders
300.1	6375	365476	37110	Anxiety disorder	Mental disorders
300.12	709	365476	42776	Agorophobia, social phobia, and panic disorder	Mental disorders
300.13	503	365476	42982	Phobia	Mental disorders
303	529	365476	42956	Psychogenic and somatoform disorders	Mental disorders
306	28791	365476	14694	Other mental disorder	Mental disorders
317	12922	379355	16684	Alcohol-related disorders	Mental disorders
317.1	8968	379355	20638	Alcoholism	Mental disorders
317.11	802	379355	28804	Alcoholic liver damage	Mental disorders
318	19780	379355	9826	Tobacco use disorder	Mental disorders
327	5238	403723	0	Sleep disorders	Neurological
327.3	4471	403723	767	Sleep apnea	Neurological
331	1112	395209	12640	Other cerebral degenerations	Neurological
332	1127	395209	12625	Parkinson's disease	Neurological
333	891	395209	12861	Extrapyramidal disease and abnormal movement disorders	Neurological
334	1789	395209	11963	Degenerative disease of the spinal cord	Neurological
335	1356	395209	12396	Multiple sclerosis	Neurological
338	771	408190	0	Pain	Symptoms
339	7891	398780	2290	Other headache syndromes	Neurological
340	2870	398780	7311	Migraine	Neurological
342	1500	395209	12252	Hemiplegia	Neurological
344	660	395209	13092	Other paralytic syndromes	Neurological
345	5087	395209	8665	Epilepsy, recurrent seizures, convulsions	Neurological
345.1	901	395209	12851	Epilepsy	Neurological
345.3	2232	395209	11520	Convulsions	Neurological
348	1426	395209	12326	Other conditions of brain	Neurological
350	2744	406217	0	Abnormal movement	Neurological
350.1	888	406217	1856	Abnormal involuntary movements	Neurological
350.2	1601	406217	1143	Abnormality of gait	Neurological
351	12592	394067	2302	Other peripheral nerve disorders	Neurological
352	1393	394067	13501	Disorders of other cranial nerves	Neurological
352.2	880	394067	14014	Facial nerve disorders (CN7)	Neurological
353	1139	394067	13755	Nerve root and plexus disorders	Neurological
357	1368	406852	741	Inflammatory and toxic neuropathy	Neurological
361	3263	397761	7937	Retinal detachments and defects	Sense organs
361.1	1392	397761	9808	Retinal detachment with retinal defect	Sense organs
362	3867	396859	8235	Other retinal disorders	Sense organs
362.2	2191	396859	9911	Degeneration of macula and posterior pole of retina	Sense organs
362.29	2188	396859	9914	Macular degeneration (senile) of retina NOS	Sense organs
362.4	849	396859	11253	Retinal vascular changes and abnomalities	Sense organs
364	732	397761	10468	Corneal opacity and other disorders of cornea	Sense organs
365	4462	397761	6738	Glaucoma	Sense organs
365.1	1043	397761	10157	Open-angle glaucoma	Sense organs
365.11	1037	397761	10163	Primary open angle glaucoma	Sense organs
365.2	705	397761	10495	Primary angle-closure glaucoma	Sense organs
366	20352	388609	0	Cataract	Sense organs
366.2	8369	388609	11983	Senile cataract	Sense organs
367	2431	406530	0	Disorders of refraction and accommodation; blindness and low vision	Sense organs
367.1	1257	406530	1174	Myopia	Sense organs
367.9	723	406530	1708	Blindness and low vision	Sense organs
368	3307	405654	0	Visual disturbances	Sense organs
368.1	538	405654	2769	Amblyopia	Sense organs
368.2	732	405654	2575	Diplopia and disorders of binocular vision	Sense organs
368.9	615	405654	2692	Subjective visual disturbances	Sense organs
369	560	399306	9095	Infection of the eye	Sense organs
371	3174	399306	6481	Inflammation of the eye	Sense organs
371.3	2396	399306	7259	Inflammation of eyelids	Sense organs
372	765	399306	8890	Disorders of conjunctiva	Sense organs
374	5726	399306	3929	Other disorders of eyelids	Sense organs
374.1	1068	399306	8587	Ectropion or entropion	Sense organs
374.3	1834	399306	7821	Ptosis of eyelid	Sense organs
375	2218	401245	5498	Disorders of lacrimal system	Sense organs
375.2	899	401245	6817	Epiphora	Sense organs
378	1442	401245	6274	Strabismus and other disorders of binocular eye movements	Sense organs
378.1	918	401245	6798	Strabismus (not specified as paralytic)	Sense organs
379	3910	401245	3806	Other disorders of eye	Sense organs
379.2	1372	401245	6344	Disorders of vitreous body	Sense organs
379.3	1825	401245	5891	Aphakia and other disorders of lens	Sense organs
380	1451	407510	0	Disorders of external ear	Sense organs
380.1	524	407510	927	Otitis externa	Sense organs
381	2259	404888	1814	Otitis media and Eustachian tube disorders	Sense organs
381.1	1824	404888	2249	Otitis media	Sense organs
381.11	856	404888	3217	Suppurative and unspecified otitis media	Sense organs
384	1364	404888	2709	Other disorders of tympanic membrane	Sense organs
384.4	1044	404888	3029	Perforation of tympanic membrane	Sense organs
385	828	404888	3245	Other disorders of middle ear and mastoid	Sense organs
385.3	608	404888	3465	Cholesteatoma	Sense organs
386	6134	402827	0	Vertiginous syndromes and other disorders of vestibular system	Sense organs
386.1	578	402827	5556	Meniere's disease	Sense organs
386.3	767	402827	5367	Labyrinthitis	Sense organs
386.9	4611	402827	1523	Dizziness and giddiness (Light-headedness and vertigo)	Sense organs
389	4256	404562	143	Hearing loss	Sense organs
389.4	515	404562	3884	Tinnitus	Sense organs
394	4895	402421	1645	Rheumatic disease of the heart valves	Circulatory system
394.2	2985	402421	3555	Mitral valve disease	Circulatory system
394.3	1260	402421	5280	Aortic valve disease	Circulatory system
394.7	1058	402421	5482	Disease of tricuspid valve	Circulatory system
395	4239	402421	2301	Heart valve disorders	Circulatory system
395.1	2892	402421	3648	Nonrheumatic mitral valve disorders	Circulatory system
395.6	1499	402421	5041	Heart valve replaced	Circulatory system
396	1049	402421	5491	Abnormal heart sounds	Circulatory system
401	77977	330366	618	Hypertension	Circulatory system
401.1	77723	330366	872	Essential hypertension	Circulatory system
401.2	1719	330366	76876	Hypertensive heart and/or renal disease	Circulatory system
401.22	1548	330366	77047	Hypertensive chronic kidney disease	Circulatory system
402	1487	330366	77108	Elevated blood pressure reading without diagnosis of hypertension	Circulatory system
411	31355	377103	503	Ischemic Heart Disease	Circulatory system
411.1	5181	377103	26677	Unstable angina (intermediate coronary syndrome)	Circulatory system
411.2	11703	377103	20155	Myocardial infarction	Circulatory system
411.3	16175	377103	15683	Angina pectoris	Circulatory system
411.4	20023	377103	11835	Coronary atherosclerosis	Circulatory system
411.41	698	377103	31160	Aneurysm and dissection of heart	Circulatory system
411.8	14921	377103	16937	Other chronic ischemic heart disease, unspecified	Circulatory system
411.9	1169	377103	30689	Other acute and subacute forms of ischemic heart disease	Circulatory system
414	1796	377103	30062	Other forms of chronic heart disease	Circulatory system
415	4257	402375	2329	Pulmonary heart disease	Circulatory system
415.2	590	402375	5996	Chronic pulmonary heart disease	Circulatory system
416	2573	402375	4013	Cardiomegaly	Circulatory system
418	31429	377532	0	Nonspecific chest pain	Circulatory system
418.1	3582	377532	27847	Precordial pain	Circulatory system
420	2020	405779	1162	Carditis	Circulatory system
420.2	1273	405779	1909	Pericarditis	Circulatory system
420.3	686	405779	2496	Endocarditis	Circulatory system
425	1247	405779	1935	Cardiomyopathy	Circulatory system
425.1	1208	405779	1974	Primary/intrinsic cardiomyopathies	Circulatory system
426	6959	380919	21083	Cardiac conduction disorders	Circulatory system
426.2	2125	380919	25917	Atrioventricular (AV) block	Circulatory system
426.21	988	380919	27054	First degree AV block	Circulatory system
426.24	587	380919	27455	Atrioventricular block, complete	Circulatory system
426.3	3353	380919	24689	Bundle branch block	Circulatory system
426.31	1498	380919	26544	Right bundle branch block	Circulatory system
426.32	1757	380919	26285	Left bundle branch block	Circulatory system
426.9	2487	380919	25555	Cardiac pacemaker/device in situ	Circulatory system
426.91	2283	380919	25759	Cardiac pacemaker in situ	Circulatory system
427	24681	380919	3361	Cardiac dysrhythmias	Circulatory system
427.1	3225	380919	24817	Paroxysmal tachycardia, unspecified	Circulatory system
427.11	2359	380919	25683	Paroxysmal supraventricular tachycardia	Circulatory system
427.12	938	380919	27104	Paroxysmal ventricular tachycardia	Circulatory system
427.2	14820	380919	13222	Atrial fibrillation and flutter	Circulatory system
427.3	3236	380919	24806	Other specified cardiac dysrhythmias	Circulatory system
427.4	1137	380919	26905	Cardiac arrest and ventricular fibrillation	Circulatory system
427.42	927	380919	27115	Cardiac arrest	Circulatory system
427.5	922	380919	27120	Arrhythmia (cardiac) NOS	Circulatory system
427.6	536	380919	27506	Premature beats	Circulatory system
427.7	2193	380919	25849	Tachycardia NOS	Circulatory system
427.9	3832	380919	24210	Palpitations	Circulatory system
428	5415	402834	712	Congestive heart failure; nonhypertensive	Circulatory system
428.1	2031	402834	4096	Congestive heart failure (CHF) NOS	Circulatory system
428.2	4269	402834	1858	Heart failure NOS	Circulatory system
429	796	402834	5331	Ill-defined descriptions and complications of heart disease	Circulatory system
429.2	524	402834	5603	Abnormal function study of cardiovascular system	Circulatory system
430	1796	399017	8148	Intracranial hemorrhage	Circulatory system
430.1	812	399017	9132	Subarachnoid hemorrhage	Circulatory system
430.2	700	399017	9244	Intracerebral hemorrhage	Circulatory system
433	8742	399017	1202	Cerebrovascular disease	Circulatory system
433.1	1185	399017	8759	Occlusion and stenosis of precerebral arteries	Circulatory system
433.2	4134	399017	5810	Occlusion of cerebral arteries	Circulatory system
433.21	1501	399017	8443	Cerebral artery occlusion, with cerebral infarction	Circulatory system
433.3	2920	399017	7024	Cerebral ischemia	Circulatory system
433.31	2146	399017	7798	Transient cerebral ischemia	Circulatory system
433.8	1263	399017	8681	Late effects of cerebrovascular disease	Circulatory system
440	1324	400595	7042	Atherosclerosis	Circulatory system
440.2	811	400595	7555	Atherosclerosis of the extremities	Circulatory system
441	576	400595	7790	Vascular insufficiency of intestine	Circulatory system
442	1808	400595	6558	Other aneurysm	Circulatory system
442.1	1374	400595	6992	Aortic aneurysm	Circulatory system
442.11	903	400595	7463	Abdominal aortic aneurysm	Circulatory system
443	3927	400595	4439	Peripheral vascular disease	Circulatory system
443.1	1148	400595	7218	Raynaud's syndrome	Circulatory system
443.9	2566	400595	5800	Peripheral vascular disease, unspecified	Circulatory system
444	921	400595	7445	Arterial embolism and thrombosis	Circulatory system
444.1	557	400595	7809	Arterial embolism and thrombosis of lower extremity artery	Circulatory system
446	828	400595	7538	Polyarteritis nodosa and allied conditions	Circulatory system
447	1333	400595	7033	Other disorders of arteries and arterioles	Circulatory system
447.1	873	400595	7493	Stricture of artery	Circulatory system
450	705	408256	0	Noninfectious disorders of lymphatic channels	Circulatory system
451	3900	369592	35469	Phlebitis and thrombophlebitis	Circulatory system
451.2	3587	369592	35782	Phlebitis and thrombophlebitis of lower extremities	Circulatory system
452	558	369592	38811	Other venous embolism and thrombosis	Circulatory system
454	12172	369592	27197	Varicose veins	Circulatory system
454.1	11697	369592	27672	Varicose veins of lower extremity	Circulatory system
454.11	633	369592	38736	Varicose veins of lower extremity, symptomtic	Circulatory system
455	23896	369592	15473	Hemorrhoids	Circulatory system
458	5827	387905	15229	Hypotension	Circulatory system
458.1	1347	387905	19709	Orthostatic hypotension	Circulatory system
458.9	3518	387905	17538	Hypotension NOS	Circulatory system
459	16544	387905	4512	Other disorders of circulatory system	Circulatory system
459.9	16366	387905	4690	Circulatory disease NEC	Circulatory system
465	2335	406447	179	Acute upper respiratory infections of multiple or unspecified sites	Respiratory
465.2	870	406447	1644	Acute pharyngitis	Respiratory
470	4939	390045	13977	Septal Deviations/Turbinate Hypertrophy	Respiratory
471	3311	390045	15605	Nasal polyps	Respiratory
472	966	390045	17950	Chronic pharyngitis and nasopharyngitis	Respiratory
473	2630	390045	16286	Diseases of the larynx and vocal cords	Respiratory
473.4	1086	390045	17830	Voice disturbance	Respiratory
474	2013	390045	16903	Acute and chronic tonsillitis	Respiratory
474.1	614	390045	18302	Acute tonsillitis	Respiratory
474.2	1126	390045	17790	Chronic tonsillitis and adenoiditis	Respiratory
475	2602	390045	16314	Chronic sinusitis	Respiratory
476	1060	390045	17856	Allergic rhinitis	Respiratory
477	2456	390045	16460	Epistaxis or throat hemorrhage	Respiratory
479	4101	390045	14815	Other upper respiratory disease	Respiratory
480	10059	398538	364	Pneumonia	Respiratory
480.1	6710	398538	3713	Bacterial pneumonia	Respiratory
480.11	5951	398538	4472	Pneumococcal pneumonia	Respiratory
495	26332	375505	7124	Asthma	Respiratory
496	10502	375505	22954	Chronic airway obstruction	Respiratory
496.1	1727	375505	31729	Emphysema	Respiratory
496.2	2934	375505	30522	Chronic bronchitis	Respiratory
496.21	2698	375505	30758	Obstructive chronic bronchitis	Respiratory
496.3	1882	375505	31574	Bronchiectasis	Respiratory
497	631	375505	32825	Bronchitis	Respiratory
501	586	397411	10964	Pneumonitis due to inhalation of food or vomitus	Respiratory
502	887	397411	10663	Postinflammatory pulmonary fibrosis	Respiratory
506	1174	397411	10376	Empyema and pneumothorax	Respiratory
507	6448	397411	5102	Pleurisy; pleural effusion	Respiratory
508	2005	397411	9545	Pulmonary collapse; interstitial and compensatory emphysema	Respiratory
509	2565	397411	8985	Respiratory failure, insufficiency, arrest	Respiratory
509.1	2018	397411	9532	Respiratory failure	Respiratory
509.2	1749	397411	9801	Respiratory insufficiency	Respiratory
510	781	408180	0	Other diseases of lung	Respiratory
512	9128	399833	0	Other symptoms of respiratory system	Respiratory
512.7	5884	399833	3244	Shortness of breath	Respiratory
512.8	2884	399833	6244	Cough	Respiratory
512.9	912	399833	8216	Other dyspnea	Respiratory
513	611	408350	0	Respiratory abnormalities	Respiratory
514	2500	406461	0	Abnormal findings examination of lungs	Respiratory
516	2167	406794	0	Abnormal sputum	Respiratory
516.1	2073	406794	94	Hemoptysis	Respiratory
519	9436	399525	0	Other diseases of respiratory system, not elsewhere classified	Respiratory
519.8	8844	399525	592	Other diseases of respiratory system, NEC	Respiratory
520	2449	398136	8376	Disorders of tooth development	Digestive
520.2	2364	398136	8461	Disturbances in tooth eruption	Digestive
521	3091	398136	7734	Diseases of hard tissues of teeth	Digestive
521.1	3051	398136	7774	Dental caries	Digestive
522	1795	398136	9030	Diseases of pulp and periapical tissues	Digestive
522.5	1177	398136	9648	Periapical abscess	Digestive
523	1742	398136	9083	Gingival and periodontal diseases	Digestive
523.3	1222	398136	9603	Periodontitis (acute or chronic)	Digestive
523.31	668	398136	10157	Acute periodontitis	Digestive
523.32	561	398136	10264	Chronic periodontitis	Digestive
525	2689	398136	8136	Other diseases of the teeth and supporting structures	Digestive
526	960	398136	9865	Diseases of the jaws	Digestive
527	710	403323	4928	Diseases of the salivary glands	Digestive
528	3939	403323	1699	Diseases of the oral soft tissues, excluding lesions specific for gingiva and tongue	Digestive
528.5	684	403323	4954	Diseases of lips	Digestive
529	1236	403323	4402	Diseases and other conditions of the tongue	Digestive
530	35852	369275	3834	Diseases of esophagus	Digestive
530.1	32108	369275	7578	Esophagitis, GERD and related diseases	Digestive
530.11	14223	369275	25463	GERD	Digestive
530.12	5243	369275	34443	Ulcer of esophagus	Digestive
530.14	10551	369275	29135	Reflux esophagitis	Digestive
530.2	1672	369275	38014	Esophageal bleeding (varices/hemorrhage)	Digestive
530.3	1874	369275	37812	Stricture and stenosis of esophagus	Digestive
530.5	639	369275	39047	Disorders of esophageal motility	Digestive
530.9	2100	369275	37586	Heartburn	Digestive
531	7436	401525	0	Peptic ulcer (excl. esophageal)	Digestive
531.1	617	401525	6819	Hemorrhage from gastrointestinal ulcer	Digestive
531.2	4109	401525	3327	Gastric ulcer	Digestive
531.3	3002	401525	4434	Duodenal ulcer	Digestive
532	6482	369275	33204	Dysphagia	Digestive
535	28941	378124	1896	Gastritis and duodenitis	Digestive
535.1	1184	378124	29653	Acute gastritis	Digestive
535.6	7655	378124	23182	Duodenitis	Digestive
535.8	8147	378124	22690	Other specified gastritis	Digestive
537	3404	378124	27433	Other disorders of stomach and duodenum	Digestive
540	3409	405552	0	Appendiceal conditions	Digestive
540.1	3217	405552	192	Appendicitis	Digestive
540.11	2608	405552	801	Acute appendicitis	Digestive
550	47344	361617	0	Abdominal hernia	Digestive
550.1	15995	361617	31349	Inguinal hernia	Digestive
550.2	27126	361617	20218	Diaphragmatic hernia	Digestive
550.3	651	361617	46693	Femoral hernia	Digestive
550.4	3727	361617	43617	Umbilical hernia	Digestive
550.5	3448	361617	43896	Ventral hernia	Digestive
555	4528	334783	69650	Inflammatory bowel disease and other gastroenteritis and colitis	Digestive
555.1	1743	334783	72435	Regional enteritis	Digestive
555.2	3195	334783	70983	Ulcerative colitis	Digestive
555.21	539	334783	73639	Ulcerative colitis (chronic)	Digestive
556	1063	334783	73115	Ulceration of the lower gastro-intestinal tract	Digestive
556.1	674	334783	73504	Ulceration of intestine	Digestive
557	2103	334783	72075	Intestinal malabsorption (non-celiac)	Digestive
557.1	1855	334783	72323	Celiac disease	Digestive
558	15747	334783	58431	Noninfectious gastroenteritis	Digestive
559	1660	334783	72518	Ileostomy status	Digestive
560	3994	334783	70184	Intestinal obstruction without mention of hernia	Digestive
560.1	522	334783	73656	Paralytic ileus	Digestive
560.3	832	334783	73346	Peritoneal or intestinal adhesions	Digestive
560.4	3346	334783	70832	Other intestinal obstruction	Digestive
561	15977	334783	58201	Symptoms involving digestive system	Digestive
561.2	1689	334783	72489	Flatulence	Digestive
562	27311	334783	46867	Diverticulosis and diverticulitis	Digestive
562.1	27268	334783	46910	Diverticulosis	Digestive
563	10442	334783	63736	Constipation	Digestive
564	22138	334783	52040	Functional digestive disorders	Digestive
564.1	5548	334783	68630	Irritable Bowel Syndrome	Digestive
564.8	1650	334783	72528	Abnormal findings on exam of gastrointestinal tract/ abdominal area	Digestive
564.9	15392	334783	58786	Personal history of diseases of digestive system	Digestive
565	14997	387338	6626	Anal and rectal conditions	Digestive
565.1	7408	387338	14215	Anal and rectal polyp	Digestive
567	887	387338	20736	Peritonitis and retroperitoneal infections	Digestive
568	3308	387338	18315	Other disorders of peritoneum	Digestive
568.1	3108	387338	18515	Peritoneal adhesions (postoperative) (postinfection)	Digestive
569	4200	387338	17423	Other disorders of intestine	Digestive
571	2895	400055	6011	Chronic liver disease and cirrhosis	Digestive
571.5	1664	400055	7242	Other chronic nonalcoholic liver disease	Digestive
571.8	942	400055	7964	Liver abscess and sequelae of chronic liver disease	Digestive
571.81	529	400055	8377	Portal hypertension	Digestive
572	1547	400055	7359	Ascites (non malignant)	Digestive
573	5847	400055	3059	Other disorders of liver	Digestive
573.5	897	400055	8009	Jaundice (not of newborn)	Digestive
573.7	3479	400055	5427	Abnormal results of function study of liver	Digestive
574	16225	391307	1429	Cholelithiasis and cholecystitis	Digestive
574.1	13777	391307	3877	Cholelithiasis	Digestive
574.11	1513	391307	16141	Cholelithiasis with acute cholecystitis	Digestive
574.12	5472	391307	12182	Cholelithiasis with other cholecystitis	Digestive
574.2	2634	391307	15020	Calculus of bile duct	Digestive
574.3	2761	391307	14893	Cholecystitis without cholelithiasis	Digestive
575	3892	391307	13762	Other biliary tract disease	Digestive
575.2	777	391307	16877	Obstruction of bile duct	Digestive
575.7	1412	391307	16242	Other disorders of gallbladder	Digestive
575.8	1040	391307	16614	Other disorders of biliary tract	Digestive
577	2690	406271	0	Diseases of pancreas	Digestive
577.1	1986	406271	704	Acute pancreatitis	Digestive
577.2	514	406271	2176	Chronic pancreatitis	Digestive
578	21137	385157	2667	Gastrointestinal hemorrhage	Digestive
578.1	1961	385157	21843	Hematemesis	Digestive
578.2	2639	385157	21165	Blood in stool	Digestive
578.8	13222	385157	10582	Hemorrhage of rectum and anus	Digestive
578.9	5229	385157	18575	Hemorrhage of gastrointestinal tract	Digestive
579	3195	385157	20609	Other symptoms involving abdomen and pelvis	Digestive
579.8	1659	385157	22145	Nonspecific abnormal findings in stool contents	Digestive
580	1522	397602	9837	Nephritis; nephrosis; renal sclerosis	Genitourinary
580.1	1033	397602	10326	Glomerulonephritis	Genitourinary
580.14	845	397602	10514	Chronic glomerulonephritis, NOS	Genitourinary
585	6985	397602	4374	Renal failure	Genitourinary
585.1	4521	397602	6838	Acute renal failure	Genitourinary
585.2	1412	397602	9947	Renal failure NOS	Genitourinary
585.3	2629	397602	8730	Chronic renal failure (CKD)	Genitourinary
586	3362	397602	7997	Other disorders of the kidney and ureters	Genitourinary
586.2	1260	397602	10099	Cyst of kidney, acquired	Genitourinary
586.4	913	397602	10446	Stricture/obstruction of ureter	Genitourinary
590	1324	379936	27701	Pyelonephritis	Genitourinary
591	12491	379936	16534	Urinary tract infection	Genitourinary
592	3088	379936	25937	Cystitis and urethritis	Genitourinary
592.1	2948	379936	26077	Cystitis	Genitourinary
592.12	892	379936	28133	Chronic cystitis	Genitourinary
593	16409	379936	12616	Hematuria	Genitourinary
594	6643	401005	1313	Urinary calculus	Genitourinary
594.1	3191	401005	4765	Calculus of kidney	Genitourinary
594.2	778	401005	7178	Calculus of lower urinary tract	Genitourinary
594.3	2417	401005	5539	Calculus of ureter	Genitourinary
594.8	2055	401005	5901	Renal colic	Genitourinary
595	1951	401005	6005	Hydronephrosis	Genitourinary
596	9933	394699	4329	Other disorders of bladder	Genitourinary
596.1	1980	394699	12282	Bladder neck obstruction	Genitourinary
596.5	1664	394699	12598	Functional disorders of bladder	Genitourinary
597	4069	394699	10193	Other disorders of urethra and urinary tract	Genitourinary
597.1	3331	394699	10931	Urethral stricture (not specified as infectious)	Genitourinary
598	3547	405414	0	Abnormal findings on examination of urine	Genitourinary
599	24031	384930	0	Other symptoms/disorders or the urinary system	Genitourinary
599.2	6755	384930	17276	Retention of urine	Genitourinary
599.3	1199	384930	22832	Dysuria	Genitourinary
599.4	8856	384930	15175	Urinary incontinence	Genitourinary
599.5	4037	384930	19994	Frequency of urination and polyuria	Genitourinary
599.9	1926	384930	22105	Other abnormality of urination	Genitourinary
611	1580	401746	5635	Abnormal findings on mammogram or breast exam	Genitourinary
611.3	1525	401746	5690	Lump or mass in breast	Genitourinary
612	942	401746	6273	Breast conditions, congenital or relating to hormones	Genitourinary
612.2	854	401746	6361	Hypertrophy of breast (Gynecomastia)	Genitourinary
613	1983	406978	0	Other nonmalignant breast conditions	Genitourinary
613.1	723	406978	1260	Inflammatory disease of breast	Genitourinary
613.7	704	406978	1279	Other signs and symptoms in breast	Genitourinary
681	7451	397635	3875	Superficial cellulitis and abscess	Dermatologic
681.1	566	397635	10760	Cellulitis and abscess of fingers/toes	Dermatologic
681.2	524	397635	10802	Cellulitis and abscess of face/neck	Dermatologic
681.3	5539	397635	5787	Cellulitis and abscess of arm/hand	Dermatologic
681.5	5547	397635	5779	Cellulitis and abscess of leg, except foot	Dermatologic
681.6	5502	397635	5824	Cellulitis and abscess of foot, toe	Dermatologic
681.7	602	397635	10724	Cellulitis and abscess of trunk	Dermatologic
686	4520	397635	6806	Other local infections of skin and subcutaneous tissue	Dermatologic
686.1	2302	397635	9024	Carbuncle and furuncle	Dermatologic
686.3	587	397635	10739	Pilonidal cyst	Dermatologic
687	5554	403407	0	Symptoms affecting skin	Dermatologic
687.1	2157	403407	3397	Rash and other nonspecific skin eruption	Dermatologic
687.4	2900	403407	2654	Disturbance of skin sensation	Dermatologic
689	5782	403179	0	Disorder of skin and subcutaneous tissue NOS	Dermatologic
694	987	402672	5302	Dyschromia and Vitiligo	Dermatologic
694.2	783	402672	5506	Other dyschromia	Dermatologic
695	2420	402672	3869	Erythematous conditions	Dermatologic
695.7	779	402672	5510	Prurigo and Lichen	Dermatologic
696	2293	398199	8469	Psoriasis and related disorders	Dermatologic
696.4	2237	398199	8525	Psoriasis	Dermatologic
696.41	1684	398199	9078	Psoriasis vulgaris	Dermatologic
696.42	708	398199	10054	Psoriatic arthropathy	Dermatologic
697	548	402672	5741	Sarcoidosis	Dermatologic
698	783	408178	0	Pruritus and related conditions	Dermatologic
701	4804	403875	282	Other hypertrophic and atrophic conditions of skin	Dermatologic
701.2	2356	403875	2730	Scar conditions and fibrosis of skin	Dermatologic
702	5522	398746	4693	Degenerative skin conditions and other dermatoses	Dermatologic
702.1	2594	403439	2928	Actinic keratosis	Dermatologic
702.2	3092	403439	2430	Seborrheic keratosis	Dermatologic
703	1287	402357	5317	Diseases of nail, NOS	Dermatologic
703.1	970	402357	5634	Ingrowing nail	Dermatologic
704	5344	402357	1260	Diseases of hair and hair follicles	Dermatologic
705	817	399255	8889	Disorders of sweat glands	Dermatologic
705.8	592	399255	9114	Hyperhidrosis	Dermatologic
706	8948	399255	758	Diseases of sebaceous glands	Dermatologic
706.2	8876	399255	830	Sebaceous cyst	Dermatologic
707	1988	406973	0	Chronic ulcer of skin	Dermatologic
707.1	913	406973	1075	Decubitus ulcer	Dermatologic
709	3463	399404	6094	Diffuse diseases of connective tissue	Dermatologic
709.2	513	399404	9044	Sicca syndrome	Dermatologic
709.7	2720	399404	6837	Unspecified diffuse connective tissue disease	Dermatologic
710	612	365819	42530	Osteomyelitis, periostitis, and other infections involving bone	Musculoskeletal
710.1	565	365819	42577	Osteomyelitis	Musculoskeletal
714	4879	365085	38997	Rheumatoid arthritis and other inflammatory polyarthropathies	Musculoskeletal
714.1	4412	365085	39464	Rheumatoid arthritis	Musculoskeletal
715	1671	365085	42205	Other inflammatory spondylopathies	Musculoskeletal
715.2	620	365085	43256	Ankylosing spondylitis	Musculoskeletal
716	38715	365819	4427	Other arthropathies	Musculoskeletal
716.1	3535	365819	39607	Unspecified polyarthropathy or polyarthritis	Musculoskeletal
716.2	15790	365819	27352	Unspecified monoarthritis	Musculoskeletal
716.9	37043	365819	6099	Arthropathy NOS	Musculoskeletal
717	1152	407809	0	Polymyalgia Rheumatica	Musculoskeletal
720	3733	391917	13311	Spinal stenosis	Musculoskeletal
721	7930	391917	9114	Spondylosis and allied disorders	Musculoskeletal
721.1	5077	391917	11967	Spondylosis without myelopathy	Musculoskeletal
722	9241	391917	7803	Intervertebral disc disorders	Musculoskeletal
722.1	513	391917	16531	Displacement of intervertebral disc	Musculoskeletal
722.6	2846	391917	14198	Degeneration of intervertebral disc	Musculoskeletal
722.9	4434	391917	12610	Other and unspecified disc disorder	Musculoskeletal
723	521	391917	16523	Other disorders of cervical region	Musculoskeletal
724	2077	391917	14967	Other and unspecified disorders of back	Musculoskeletal
724.9	1617	391917	15427	Other unspecified back disorders	Musculoskeletal
726	14983	378711	15267	Peripheral enthesopathies and allied syndromes	Musculoskeletal
726.1	9668	378711	20582	Enthesopathy	Musculoskeletal
726.3	858	378711	29392	Bursitis	Musculoskeletal
727	7629	378711	22621	Other disorders of synovium, tendon, and bursa	Musculoskeletal
727.1	2754	378711	27496	Synovitis and tenosynovitis	Musculoskeletal
727.4	3185	378711	27065	Ganglion and cyst of synovium, tendon, and bursa	Musculoskeletal
727.5	593	378711	29657	Rupture of synovium	Musculoskeletal
728	4488	378711	25762	Disorders of muscle, ligament, and fascia	Musculoskeletal
728.7	3843	378711	26407	Fasciitis	Musculoskeletal
728.71	3503	378711	26747	Contracture of palmar fascia (Dupuytren's disease)	Musculoskeletal
729	6170	378711	24080	Other disorders of soft tissues	Musculoskeletal
729.1	1010	378711	29240	Rheumatism, unspecified and fibrositis	Musculoskeletal
733	3773	391041	14147	Other disorders of bone and cartilage	Musculoskeletal
733.4	542	391041	17378	Aseptic necrosis of bone	Musculoskeletal
733.8	1268	391041	16652	Malunion and nonunion of fracture	Musculoskeletal
735	9865	394914	4182	Acquired foot deformities	Musculoskeletal
735.2	5144	394914	8903	Acquired toe deformities	Musculoskeletal
735.21	1939	394914	12108	Hammer toe (acquired)	Musculoskeletal
735.23	1561	394914	12486	Hallux rigidus	Musculoskeletal
735.3	6699	394914	7348	Hallux valgus (Bunion)	Musculoskeletal
736	1649	394914	12398	Other acquired deformities of limbs	Musculoskeletal
737	1134	394914	12913	Curvature of spine	Musculoskeletal
737.3	1063	394914	12984	Kyphoscoliosis and scoliosis	Musculoskeletal
738	1921	394914	12126	Other acquired musculoskeletal deformity	Musculoskeletal
738.4	1521	394914	12526	Acquired spondylolisthesis	Musculoskeletal
740	28439	380522	0	Osteoarthrosis	Musculoskeletal
740.1	17691	380522	10748	Osteoarthritis; localized	Musculoskeletal
740.11	9069	380522	19370	Osteoarthrosis, localized, primary	Musculoskeletal
740.2	599	380522	27840	Osteoarthrosis, generalized	Musculoskeletal
740.9	12436	380522	16003	Osteoarthrosis NOS	Musculoskeletal
741	3634	402633	2694	Symptoms and disorders of the joints	Musculoskeletal
741.2	615	402633	5713	Stiffness of joint	Musculoskeletal
741.4	1425	402633	4903	Joint effusions	Musculoskeletal
742	2913	402633	3415	Derangement of joint, non-traumatic	Musculoskeletal
742.8	500	402633	5828	Articular cartilage disorder	Musculoskeletal
742.9	2000	402633	4328	Other derangement of joint	Musculoskeletal
743	7682	401279	0	Osteoporosis, osteopenia and pathological fracture	Musculoskeletal
743.1	6484	401279	1198	Osteoporosis	Musculoskeletal
743.11	5622	401279	2060	Osteoporosis NOS	Musculoskeletal
743.13	532	401279	7150	Other specified osteoporosis	Musculoskeletal
743.2	514	401279	7168	Pathologic fracture	Musculoskeletal
743.9	820	401279	6862	Osteopenia or other disorder of bone and cartilage	Musculoskeletal
745	8037	400924	0	Pain in joint	Musculoskeletal
747	2796	406165	0	Cardiac and circulatory congenital anomalies	Congenital anomalies
747.1	2618	406165	178	Cardiac congenital anomalies	Congenital anomalies
747.11	586	406165	2210	Cardiac shunt/ heart septal defect	Congenital anomalies
747.13	1799	406165	997	Congenital anomalies of great vessels	Congenital anomalies
750	703	406730	1528	Digestive congenital anomalies	Congenital anomalies
751	1596	406730	635	Genitourinary congenital anomalies	Congenital anomalies
751.1	732	406730	1499	Congenital anomalies of genital organs	Congenital anomalies
751.2	855	406730	1376	Congenital anomalies of urinary system	Congenital anomalies
756	594	407831	536	Other congenital musculoskeletal anomalies	Congenital anomalies
760	11274	397687	0	Back pain	Symptoms
761	1796	407165	0	Cervicalgia	Symptoms
764	2383	405481	1097	Sciatica	Symptoms
766	1181	405481	2299	Neuralgia, neuritis, and radiculitis NOS	Symptoms
770	642	408319	0	Myalgia and myositis unspecified	Symptoms
771	5493	403468	0	Musculoskeletal symptoms referable to limbs	Symptoms
771.1	4663	403468	830	Swelling of limb	Symptoms
772	698	408263	0	Symptoms of the muscles	Symptoms
773	6327	402634	0	Pain in limb	Symptoms
781	1886	407075	0	Symptoms involving nervous and musculoskeletal systems	Symptoms
782	1816	407145	0	Symptoms involving skin and other integumentary tissue	Symptoms
782.3	1648	407145	168	Edema	Symptoms
783	3940	405021	0	Fever of unknown origin	Symptoms
785	41316	367645	0	Abdominal pain	Symptoms
788	9163	399798	0	Syncope and collapse	Symptoms
789	11706	397255	0	Nausea and vomiting	Symptoms
790	6619	402342	0	Nonspecific findings on examination of blood	Symptoms
790.6	6413	402342	206	Other abnormal blood chemistry	Symptoms
791	550	408411	0	Gangrene	Symptoms
793	698	408263	0	Nonspecific abnormal findings on radiological and other examination of musculoskeletal system	Injuries & poisonings
793.2	567	408263	131	Nonspecific abnormal findings on radiological and other examination of other intrathoracic organs (echocardiogram, etc)	Circulatory system
798	3429	405532	0	Malaise and fatigue	Symptoms
798.1	593	405532	2836	Chronic fatigue syndrome	Symptoms
800	7251	387765	13945	Fracture of lower limb	Injuries & poisonings
800.1	1814	387765	19382	Fracture of neck of femur	Injuries & poisonings
800.3	2162	387765	19034	Fracture of tibia and fibula	Injuries & poisonings
800.4	768	387765	20428	Fracture of patella	Injuries & poisonings
801	2339	387765	18857	Fracture of ankle and foot	Injuries & poisonings
801.1	1842	387765	19354	Fracture of foot	Injuries & poisonings
802	722	387765	20474	Fracture of pelvis	Injuries & poisonings
803	8521	387765	12675	Fracture of upper limb	Injuries & poisonings
803.1	1692	387765	19504	Fracture of humerus	Injuries & poisonings
803.2	5246	387765	15950	Fracture of radius and ulna	Injuries & poisonings
803.3	1521	387765	19675	Fracture of clavicle or scapula	Injuries & poisonings
804	3357	387765	17839	Fracture of hand or wrist	Injuries & poisonings
805	1352	387765	19844	Fracture of vertebral column without mention of spinal cord injury	Injuries & poisonings
807	775	387765	20421	Fracture of ribs	Injuries & poisonings
809	1304	387765	19892	Fracture of unspecified bones	Injuries & poisonings
818	508	405554	2899	Intracranial hemorrhage (injury)	Injuries & poisonings
819	2957	405554	450	Skull and face fracture and other intercranial injury	Injuries & poisonings
823	1674	385157	22130	Torus fracture	Injuries & poisonings
830	2094	391457	15410	Dislocation	Injuries & poisonings
835	15430	391457	2074	Internal derangement of knee	Injuries & poisonings
836	528	391457	16976	Traumatic arthropathy	Injuries & poisonings
850	5329	394929	8703	Hemorrhage or hematoma complicating a procedure	Injuries & poisonings
853	502	394929	13530	Complication of colostomy or enterostomy	Injuries & poisonings
854	1789	394929	12243	Complications of cardiac/vascular device, implant, and graft	Injuries & poisonings
857	1241	394929	12791	Mechanical complication of unspecified genitourinary device, implant, and graft	Injuries & poisonings
858	3167	394929	10865	Complication of internal orthopedic device	Injuries & poisonings
859	3265	394929	10767	Complication due to other implant and internal device	Injuries & poisonings
870	3837	400426	4698	Open wounds of head; neck; and trunk	Injuries & poisonings
870.3	2919	400426	5616	Other open wound of head and face	Injuries & poisonings
871	4219	400426	4316	Open wounds of extremities	Injuries & poisonings
907	1315	407496	150	Injuries to the nervous system	Injuries & poisonings
915	4289	403595	1077	Superficial injury without mention of infection	Injuries & poisonings
916	1486	407475	0	Contusion	Injuries & poisonings
939	2110	404817	2034	Atopic/contact dermatitis due to other or unspecified	Dermatologic
946	548	404817	3596	Anaphylactic shock NOS	Injuries & poisonings
960	18430	381797	8734	Poisoning by antibiotics	Injuries & poisonings
960.2	16090	381797	11074	Allergy/adverse effect of penicillin	Injuries & poisonings
961	1256	381797	25908	Poisoning by other anti-infectives	Injuries & poisonings
961.1	874	381797	26290	Poisoning/allergy of sulfonamides	Injuries & poisonings
965	6910	381797	20254	Poisoning by analgesics, antipyretics, and antirheumatics	Injuries & poisonings
965.1	1150	381797	26014	Opiates and related narcotics causing adverse effects in therapeutic use	Injuries & poisonings
966	509	381797	26655	Poisoning by anticonvulsants and anti-Parkinsonism drugs	Injuries & poisonings
967	588	381797	26576	Adverse effects of sedatives or other central nervous system depressants and anesthetics	Injuries & poisonings
969	1940	381797	25224	Poisoning by psychotropic agents	Injuries & poisonings
979	695	381797	26469	Adverse drug events and drug allergies	Injuries & poisonings
990	3130	403295	2536	Effects radiation NOS	Injuries & poisonings
994	2811	406150	0	Sepsis and SIRS	Infectious diseases
994.2	2811	406150	0	Sepsis	Infectious diseases
This table is adapted from Zhou et al. (Nat Genet 2018 [PMID: 30104761]). NEC indicates not elsewhere classifiable; NOS, not otherwise specified.

## Sheet: eTable 7
eTable 7. Genetic variants included in the genetic instruments for all proteins with valid cis-pQTLs (n=75).
Protein (exposure)	HDP (outcome)	rsID	Chromosome	Position (hg19)	Effect allele	Non-effect allele	β (exposure)	Standard error (exposure)	Estimated F-statistic (exposure)	P-value (exposure)	β (outcome)	Standard error (outcome)	P-value (outcome)
ADM	Gestational hypertension	rs10770111	11	10417080	C	T	0.0738	0.013	32.2275	1.512e-08	-0.0306527	0.0223492	0.1702
ADM	Gestational hypertension	rs11042640	11	10150649	C	T	0.1564	0.0151	107.28	2.69e-25	0.333915	0.245486	0.1738
ADM	Gestational hypertension	rs11607830	11	10189170	C	T	-0.1119	0.0259	18.6664	1.616e-05	-0.0161843	0.0486633	0.7395
ADM	Gestational hypertension	rs118165595	11	10195037	A	C	0.1875	0.03	39.0625	4.306e-10	-0.0618888	0.0462794	0.1811
ADM	Gestational hypertension	rs12789941	11	10252571	G	T	-0.1059	0.012	77.8806	8.018e-19	0.0132598	0.0186731	0.4776
ADM	Gestational hypertension	rs185107978	11	10215191	A	G	-0.1544	0.0355	18.9164	1.392e-05	-0.0157127	0.0353397	0.6566
ADM	Gestational hypertension	rs189555078	11	10341093	A	G	-0.4066	0.0832	23.883	1.033e-06	0.0514421	0.14061	0.7145
ADM	Gestational hypertension	rs2218793	11	10380828	A	C	-0.0875	0.0118	54.986	1.078e-13	0.0193412	0.0185589	0.2973
ADM	Gestational hypertension	rs35269701	11	10255114	A	C	0.1493	0.012	154.795	1.093e-35	-0.0222457	0.0312463	0.4765
ADM	Gestational hypertension	rs35337006	11	10369196	T	TG	-0.1396	0.0175	63.6348	1.555e-15	-0.0196852	0.025015	0.4313
ADM	Gestational hypertension	rs4612801	11	10254557	C	T	0.1361	0.01	185.232	1.657e-42	0.0171708	0.0167836	0.3063
ADM	Gestational hypertension	rs4909926	11	10417254	A	G	-0.0434	0.0104	17.4146	2.919e-05	0.006986	0.0168679	0.6788
ADM	Gestational hypertension	rs7104093	11	10339134	A	G	0.1532	0.0113	183.806	3.942e-42	-0.0247153	0.0201413	0.2198
ADM	Gestational hypertension	rs77720617	11	10298625	C	T	0.2282	0.0507	20.2589	6.876e-06	-0.0667402	0.120355	0.5792
ADM	Gestational hypertension	rs9705161	11	10363421	A	G	0.1505	0.0299	25.3356	4.864e-07	-0.0436166	0.0504475	0.3873
AGRP	Gestational hypertension	rs117843778	16	67486971	A	G	1.3793	0.1491	85.578	2.245e-20	0.0963108	0.106643	0.3665
AGRP	Gestational hypertension	rs13332450	16	67549170	C	T	0.1033	0.0206	25.1458	5.58e-07	-0.0650433	0.0361312	0.07183
AGRP	Gestational hypertension	rs144126058	16	67367960	A	G	-0.0954	0.0215	19.6888	9.584e-06	-0.0180331	0.0331644	0.5866
AGRP	Gestational hypertension	rs77115810	16	67475802	A	G	-0.3638	0.0477	58.1686	2.431e-14	0.0202955	0.0849047	0.8111
Beta-NGF	Gestational hypertension	rs148118479	1	115827208	A	G	0.2786	0.066	17.8186	2.412e-05	0.1816	0.0699591	0.009437
Beta-NGF	Gestational hypertension	rs74979230	1	115898685	A	G	0.1022	0.0211	23.4605	1.321e-06	-0.0313297	0.0271733	0.2489
CA-125	Gestational hypertension	rs10421318	19	9120919	A	G	-0.0951	0.0223	18.1866	1.953e-05	0.0113571	0.0175186	0.5168
CA-125	Gestational hypertension	rs113596912	19	9129661	A	G	-0.2245	0.042	28.5716	8.817e-08	-0.0016115	0.0334876	0.9616
CA-125	Gestational hypertension	rs117136121	19	9160762	C	T	0.2027	0.0352	33.1606	8.401e-09	-0.0253393	0.0400119	0.5265
CA-125	Gestational hypertension	rs12985446	19	9138856	A	G	-0.1301	0.022	34.9711	3.239e-09	-0.0038256	0.0246602	0.8767
CA-125	Gestational hypertension	rs138944576	19	9158759	A	G	0.1226	0.0223	30.2253	4.049e-08	0.0008782	0.0258832	0.9729
CA-125	Gestational hypertension	rs17271952	19	9246337	A	G	0.0926	0.0233	15.7947	7.192e-05	0.0198559	0.0186111	0.286
CA-125	Gestational hypertension	rs4804095	19	9203755	C	T	0.1143	0.0288	15.751	7.04e-05	-0.0701329	0.095542	0.4629
CA-125	Gestational hypertension	rs4804394	19	9119242	A	G	0.0878	0.0194	20.4826	5.778e-06	-0.0006816	0.0174007	0.9688
CA-125	Gestational hypertension	rs7256042	19	9141289	C	T	-0.1503	0.0192	61.2795	5.39e-15	0.0082904	0.0190582	0.6636
CA-125	Gestational hypertension	rs73005873	19	9007630	A	G	0.1368	0.0214	40.8644	1.533e-10	0.0177275	0.0178952	0.3219
CA-125	Gestational hypertension	rs78941910	19	9026247	C	T	0.297	0.0719	17.063	3.615e-05	0.0153826	0.0572482	0.7882
CA-125	Gestational hypertension	rs8109011	19	9160344	A	G	-0.0718	0.0173	17.2249	3.229e-05	0.004056	0.0168717	0.81
CA-125	Gestational hypertension	rs8111017	19	9245909	C	T	0.137	0.0274	25	5.944e-07	0.0046746	0.0208749	0.8228
CASP-8	Gestational hypertension	rs17860416	2	202098131	A	G	0.1756	0.0298	34.7229	3.769e-09	0.0470706	0.0357298	0.1877
CASP-8	Gestational hypertension	rs35735036	2	202111620	G	GA	0.0701	0.017	17.0035	3.732e-05	0.0073677	0.0193694	0.7037
CASP-8	Gestational hypertension	rs700635	2	202153225	A	C	0.0742	0.0139	28.4956	8.816e-08	-0.0094511	0.0180386	0.6003
CASP-8	Gestational hypertension	rs74778342	2	202279960	A	G	0.1668	0.0277	36.2604	1.676e-09	0.0680455	0.0496133	0.1702
CASP-8	Gestational hypertension	rs78285464	2	202171402	C	T	0.1931	0.0184	110.136	6.926e-26	0.0138609	0.0263256	0.5985
CASP-8	Gestational hypertension	rs80036017	2	202080760	A	G	0.1951	0.0493	15.661	7.46e-05	0.0032075	0.0716502	0.9643
CCL20	Gestational hypertension	rs4973334	2	228654079	C	T	0.0871	0.0112	60.4784	8.969e-15	-0.0229221	0.0182949	0.2102
CCL20	Gestational hypertension	rs61587967	2	228665713	C	T	-0.0823	0.0151	29.7061	4.921e-08	0.0629299	0.0860417	0.4645
CCL20	Gestational hypertension	rs62190005	2	228676922	A	G	0.0817	0.0185	19.503	1.002e-05	-0.0350562	0.0207386	0.09095
CCL20	Gestational hypertension	rs6723395	2	228645288	A	G	-0.0709	0.0139	26.0173	3.724e-07	0.0149992	0.0213617	0.4826
CCL20	Gestational hypertension	rs71431082	2	228654655	A	G	-0.0773	0.0174	19.7361	8.947e-06	-0.0002022	0.0287781	0.9944
CCL20	Gestational hypertension	rs78972680	2	228647875	A	G	-0.1475	0.029	25.8695	3.668e-07	0.0090577	0.0410977	0.8256
CCL3	Gestational hypertension	rs11080371	17	34375136	C	T	0.083	0.0112	54.9187	1.146e-13	-0.0070273	0.017335	0.6852
CCL3	Gestational hypertension	rs11080375	17	34454141	G	T	0.1201	0.0144	69.5602	9.338e-17	-0.0346909	0.0335933	0.3018
CCL3	Gestational hypertension	rs112119017	17	34443446	C	T	-0.1377	0.016	74.0675	8.886e-18	0.0444287	0.0384941	0.2484
CCL3	Gestational hypertension	rs112132729	17	34477904	A	G	0.4371	0.0541	65.278	6.858e-16	0.026194	0.0690181	0.7043
CCL3	Gestational hypertension	rs112689088	17	34307457	C	T	-0.089	0.0189	22.1746	2.642e-06	-0.0351064	0.033181	0.29
CCL3	Gestational hypertension	rs11656554	17	34445220	A	G	0.3161	0.0206	235.459	2.665e-53	-0.0684888	0.0313492	0.02891
CCL3	Gestational hypertension	rs116958684	17	34444869	C	T	0.4462	0.0545	67.0295	2.695e-16	0.029755	0.064121	0.6426
CCL3	Gestational hypertension	rs117390260	17	34322987	A	G	0.1935	0.0297	42.4472	6.962e-11	-0.0703675	0.0395813	0.07544
CCL3	Gestational hypertension	rs117542673	17	34423864	A	G	0.4437	0.0379	137.057	1.162e-31	-0.0034258	0.069933	0.9609
CCL3	Gestational hypertension	rs12452320	17	34409046	A	C	-0.1794	0.0204	77.3365	1.576e-18	-0.0551843	0.0320285	0.08489
CCL3	Gestational hypertension	rs12452733	17	34385567	A	G	-0.2153	0.0275	61.2947	4.66e-15	6.82e-05	0.0412123	0.9987
CCL3	Gestational hypertension	rs12950560	17	34405165	C	T	-0.1436	0.0103	194.372	4.353e-44	0.0157078	0.0169704	0.3547
CCL3	Gestational hypertension	rs138916930	17	34462161	C	T	0.2824	0.0448	39.735	2.981e-10	-0.0247468	0.0746891	0.7404
CCL3	Gestational hypertension	rs139214047	17	34450874	A	G	0.3033	0.0646	22.0435	2.713e-06	-0.11059	0.083837	0.1871
CCL3	Gestational hypertension	rs140744153	17	34365735	A	G	-0.1965	0.0414	22.5281	2.057e-06	0.0957589	0.0567663	0.09162
CCL3	Gestational hypertension	rs141001840	17	34448196	A	G	-0.2214	0.0361	37.6132	8.44e-10	0.0009208	0.0476579	0.9846
CCL3	Gestational hypertension	rs144762234	17	34300363	T	TG	-0.1762	0.0403	19.1162	1.247e-05	-0.0502122	0.062835	0.4242
CCL3	Gestational hypertension	rs148336129	17	34484411	A	G	0.227	0.042	29.2115	6.493e-08	-0.0216217	0.060698	0.7217
CCL3	Gestational hypertension	rs1614684	17	34442059	A	G	0.2193	0.0486	20.3613	6.39e-06	-0.0084338	0.0536917	0.8752
CCL3	Gestational hypertension	rs1634517	17	34432403	A	C	0.4013	0.0117	1176.43	1e-200	-0.013277	0.02121	0.5313
CCL3	Gestational hypertension	rs16972038	17	34456073	A	G	-0.1243	0.023	29.207	6.427e-08	-0.0441647	0.0343048	0.1979
CCL3	Gestational hypertension	rs16972050	17	34463094	C	T	-0.2213	0.0187	140.049	1.975e-32	0.0285206	0.0272773	0.2958
CCL3	Gestational hypertension	rs17679451	17	34434318	A	G	-0.2588	0.0259	99.8456	1.915e-23	0.049586	0.050608	0.3272
CCL3	Gestational hypertension	rs1818814	17	34439139	C	T	0.1483	0.0271	29.9463	4.166e-08	-0.0276371	0.0635799	0.6638
CCL3	Gestational hypertension	rs192452799	17	34422526	C	T	0.5798	0.1232	22.148	2.522e-06	-0.0717603	0.0872752	0.4109
CCL3	Gestational hypertension	rs200610570	17	34300271	C	CT	0.2534	0.0515	24.2102	8.467e-07	0.0006155	0.0729883	0.9933
CCL3	Gestational hypertension	rs200771729	17	34421195	C	T	0.5389	0.0305	312.188	1.093e-69	0.156826	0.145971	0.2827
CCL3	Gestational hypertension	rs2009904	17	34449528	A	G	0.1176	0.0159	54.7042	1.305e-13	-0.0176849	0.033955	0.6025
CCL3	Gestational hypertension	rs2075746	17	34325532	C	T	-0.0512	0.0108	22.4746	2.196e-06	-0.0033876	0.0177785	0.8489
CCL3	Gestational hypertension	rs2106883	17	34474477	A	G	-0.0995	0.0148	45.1984	1.544e-11	-0.0088324	0.0338312	0.794
CCL3	Gestational hypertension	rs2188976	17	34442013	C	T	-0.2362	0.0126	351.414	8.266e-79	0.106768	0.031876	0.0008096
CCL3	Gestational hypertension	rs3213636	17	34475131	A	C	-0.0938	0.016	34.3689	4.727e-09	0.0224384	0.0397605	0.5725
CCL3	Gestational hypertension	rs4500794	17	34464949	A	G	0.1003	0.0154	42.419	7.525e-11	-0.0346577	0.0386223	0.3695
CCL3	Gestational hypertension	rs4541123	17	34461489	A	G	-0.1461	0.017	73.8589	8.8e-18	0.014335	0.0336801	0.6704
CCL3	Gestational hypertension	rs552409177	17	34368188	A	G	0.0951	0.0188	25.5885	4.459e-07	0.111853	0.0825875	0.1756
CCL3	Gestational hypertension	rs56121841	17	34363587	G	T	0.1113	0.0118	88.9665	4.466e-21	0.0019693	0.0192142	0.9184
CCL3	Gestational hypertension	rs56675286	17	34358060	A	C	-0.175	0.0308	32.2831	1.305e-08	-0.0086044	0.0514735	0.8672
CCL3	Gestational hypertension	rs60744216	17	34422135	A	G	-0.1668	0.0106	247.617	6.34e-56	-0.0088612	0.0173383	0.6093
CCL3	Gestational hypertension	rs62078120	17	34307901	A	C	0.3569	0.0653	29.8722	4.616e-08	-0.0271999	0.089854	0.7621
CCL3	Gestational hypertension	rs62079738	17	34430901	A	G	-0.1644	0.0373	19.4261	1.068e-05	-0.0261427	0.0515037	0.6117
CCL3	Gestational hypertension	rs7210781	17	34485300	C	T	-0.0858	0.0211	16.5352	4.732e-05	0.0314601	0.0242443	0.1944
CCL3	Gestational hypertension	rs7212797	17	34460049	C	T	-0.081	0.0151	28.7751	8.725e-08	0.03672	0.0194036	0.05843
CCL3	Gestational hypertension	rs72831792	17	34398277	A	C	0.5238	0.0652	64.541	9.588e-16	-0.0541567	0.0901743	0.5481
CCL3	Gestational hypertension	rs77226828	17	34269809	A	G	0.1744	0.0361	23.3388	1.377e-06	0.0204506	0.0435063	0.6383
CCL3	Gestational hypertension	rs8069750	17	34445583	G	T	-0.0899	0.0157	32.7884	1.04e-08	0.0190336	0.0342403	0.5783
CCL3	Gestational hypertension	rs8080299	17	34322570	C	T	-0.12	0.0162	54.8697	1.242e-13	0.0494121	0.0256615	0.05416
CCL3	Gestational hypertension	rs8082120	17	34445325	A	G	-0.1413	0.015	88.7364	3.959e-21	-0.0080234	0.0197841	0.6851
CCL3	Gestational hypertension	rs854462	17	34386090	A	G	0.1736	0.015	133.942	5.09e-31	0.0011504	0.0239967	0.9618
CCL3	Gestational hypertension	rs854658	17	34352666	A	G	0.0816	0.0105	60.3951	7.92e-15	-0.0132725	0.0173953	0.4455
CCL3	Gestational hypertension	rs854666	17	34357145	A	G	0.0657	0.0122	29.0009	6.78e-08	-0.0068924	0.0194149	0.7226
CCL3	Gestational hypertension	rs854675	17	34359900	C	T	0.1007	0.0181	30.9529	2.463e-08	-0.0192391	0.0254171	0.4491
CCL3	Gestational hypertension	rs9892668	17	34451028	A	G	-0.1588	0.0177	80.4923	2.319e-19	-0.0029107	0.0235357	0.9016
CCL3	Gestational hypertension	rs9896211	17	34430828	A	G	-0.1163	0.016	52.8347	3.619e-13	-0.0516987	0.0244548	0.03451
CCL3	Gestational hypertension	rs9896865	17	34439585	A	G	0.2142	0.0314	46.535	8.372e-12	-0.0373874	0.0571585	0.513
CCL4	Gestational hypertension	rs11080363	17	34259429	A	C	-0.1138	0.0274	17.2498	3.301e-05	0.033918	0.0390213	0.3847
CCL4	Gestational hypertension	rs11657788	17	34273139	A	C	-0.1057	0.0193	29.9941	4.403e-08	0.0133043	0.0311765	0.6696
CCL4	Gestational hypertension	rs117542673	17	34423864	A	G	-0.3457	0.0412	70.4051	4.957e-17	-0.0034258	0.069933	0.9609
CCL4	Gestational hypertension	rs141001840	17	34448196	A	G	-0.1619	0.0389	17.3219	3.119e-05	0.0009208	0.0476579	0.9846
CCL4	Gestational hypertension	rs144391957	17	34286849	C	T	0.2227	0.0458	23.6434	1.171e-06	0.0401046	0.0783332	0.6087
CCL4	Gestational hypertension	rs148111315	17	34307062	C	T	-0.3597	0.0842	18.2497	1.947e-05	0.0012693	0.0987577	0.9897
CCL4	Gestational hypertension	rs148336129	17	34484411	A	G	-0.1882	0.0461	16.6662	4.513e-05	-0.0216217	0.060698	0.7217
CCL4	Gestational hypertension	rs1634490	17	34411105	A	G	-0.1458	0.0192	57.665	3.495e-14	-0.0139467	0.0225129	0.5356
CCL4	Gestational hypertension	rs1634506	17	34425363	C	T	-0.0698	0.0113	38.1552	5.735e-10	-0.0171838	0.0169886	0.3118
CCL4	Gestational hypertension	rs16971802	17	34311387	C	T	0.1188	0.026	20.8779	4.814e-06	0.0120223	0.0564962	0.8315
CCL4	Gestational hypertension	rs16972050	17	34463094	C	T	-0.0832	0.0197	17.8367	2.322e-05	0.0285206	0.0272773	0.2958
CCL4	Gestational hypertension	rs182861269	17	34487889	A	C	0.3993	0.0461	75.0234	4.483e-18	-0.0767195	0.0599901	0.2009
CCL4	Gestational hypertension	rs200975376	17	34539235	A	G	0.2137	0.032	44.5974	2.288e-11	0.0703882	0.129051	0.5855
CCL4	Gestational hypertension	rs2188976	17	34442013	C	T	0.0622	0.0137	20.6129	5.564e-06	0.106768	0.031876	0.0008096
CCL4	Gestational hypertension	rs2376466	17	34461696	C	T	0.0678	0.0156	18.8891	1.371e-05	0.0625063	0.0816192	0.4438
CCL4	Gestational hypertension	rs2526333	17	34286745	C	T	-0.0735	0.0155	22.486	1.962e-06	-0.0181458	0.0242731	0.4547
CCL4	Gestational hypertension	rs2930085	17	34488320	A	G	-0.2492	0.0238	109.633	1.07e-25	-0.133311	0.126294	0.2912
CCL4	Gestational hypertension	rs3213636	17	34475131	A	C	-0.2361	0.017	192.883	8.923e-44	0.0224384	0.0397605	0.5725
CCL4	Gestational hypertension	rs4603604	17	34474133	C	T	-0.2035	0.016	161.767	3.434e-37	-0.0099706	0.0337971	0.768
CCL4	Gestational hypertension	rs4795110	17	34451280	A	G	-0.0705	0.0169	17.4022	2.897e-05	-0.0262726	0.0340498	0.4404
CCL4	Gestational hypertension	rs4795112	17	34471404	G	T	-0.1664	0.0231	51.8899	5.603e-13	-0.015179	0.106846	0.887
CCL4	Gestational hypertension	rs533275878	17	34491869	C	T	-0.112	0.0227	24.3436	7.756e-07	0.0150586	0.0929164	0.8713
CCL4	Gestational hypertension	rs543944649	17	34458854	A	C	-0.5919	0.1516	15.244	9.44e-05	-0.659408	0.80533	0.4129
CCL4	Gestational hypertension	rs56353010	17	34472065	C	T	-0.2499	0.0477	27.4471	1.597e-07	0.020797	0.0706933	0.7686
CCL4	Gestational hypertension	rs56673427	17	34471393	A	G	-0.2325	0.0242	92.3029	8.807e-22	-0.0674285	0.129587	0.6028
CCL4	Gestational hypertension	rs6505521	17	34481759	C	T	-0.3692	0.0235	246.824	1.803e-55	0.0328743	0.0242585	0.1754
CCL4	Gestational hypertension	rs67813768	17	34436138	C	CT	0.3812	0.0847	20.2553	6.737e-06	-0.361048	0.441053	0.413
CCL4	Gestational hypertension	rs74348807	17	34456359	A	G	-0.1361	0.027	25.4091	4.641e-07	-0.038392	0.0342835	0.2628
CCL4	Gestational hypertension	rs77861677	17	34507878	A	G	-0.1379	0.0244	31.941	1.673e-08	0.102592	0.112509	0.3618
CCL4	Gestational hypertension	rs78834724	17	34493524	A	G	0.159	0.0387	16.88	3.949e-05	0.069856	0.16438	0.6709
CCL4	Gestational hypertension	rs8065403	17	34463323	A	G	0.1168	0.0189	38.1911	5.912e-10	0.0130877	0.0229439	0.5684
CCL4	Gestational hypertension	rs854633	17	34374462	C	T	0.0479	0.012	15.9334	6.716e-05	0.0028988	0.0171539	0.8658
CCL4	Gestational hypertension	rs9893201	17	34451277	A	G	-0.0993	0.0187	28.1978	1.115e-07	-0.0030494	0.0235399	0.8969
CCL4	Gestational hypertension	rs9899881	17	34255897	C	T	-0.0674	0.0154	19.1548	1.157e-05	0.0119531	0.023932	0.6175
CD40	Gestational hypertension	rs111967422	20	44813680	A	G	-0.3591	0.0769	21.8061	2.97e-06	0.266926	0.111814	0.01698
CD40	Gestational hypertension	rs11569323	20	44752304	C	T	0.0884	0.0192	21.1984	4.225e-06	0.0506337	0.0318183	0.1115
CD40	Gestational hypertension	rs11569333	20	44755889	A	G	0.2119	0.0156	184.507	7.98e-42	0.0002962	0.0240298	0.9902
CD40	Gestational hypertension	rs11569334	20	44756263	C	T	0.1088	0.0256	18.0625	2.202e-05	0.0019834	0.033009	0.9521
CD40	Gestational hypertension	rs11699481	20	44663475	C	T	-0.199	0.0111	321.411	2.895e-71	-0.0133724	0.0171007	0.4342
CD40	Gestational hypertension	rs117275787	20	44913490	A	G	-0.1663	0.0257	41.8715	9.425e-11	-0.004298	0.0395319	0.9134
CD40	Gestational hypertension	rs117405418	20	44825496	A	G	-0.1591	0.0345	21.2668	3.86e-06	0.0040233	0.0501924	0.9361
CD40	Gestational hypertension	rs117736897	20	44806041	A	C	-0.4295	0.0742	33.5057	7.261e-09	0.0282127	0.117365	0.81
CD40	Gestational hypertension	rs11908352	20	44656140	A	C	0.1796	0.0134	179.64	9.675e-41	-0.0032945	0.0207585	0.8739
CD40	Gestational hypertension	rs13038175	20	44624097	A	G	-0.1176	0.0174	45.679	1.373e-11	-0.0023646	0.0245013	0.9231
CD40	Gestational hypertension	rs1321001	20	44816736	G	T	-0.0715	0.0154	21.5561	3.23e-06	0.0122909	0.0234565	0.6003
CD40	Gestational hypertension	rs143925881	20	44764502	A	G	-0.5242	0.0643	66.4618	3.554e-16	0.611509	0.187651	0.001119
CD40	Gestational hypertension	rs145802687	20	44599553	C	T	0.2135	0.0533	16.0451	6.193e-05	0.0025032	0.0965907	0.9793
CD40	Gestational hypertension	rs148236506	20	44778591	A	C	-0.7616	0.0897	72.089	2.012e-17	0.0533417	0.175398	0.761
CD40	Gestational hypertension	rs1535044	20	44739156	A	G	0.1494	0.0123	147.534	8.225e-34	-0.0028424	0.0180344	0.8748
CD40	Gestational hypertension	rs1569721	20	44768710	C	T	0.4146	0.0302	188.471	7.355e-43	0.0139313	0.0498281	0.7798
CD40	Gestational hypertension	rs17450969	20	44693897	A	G	0.1376	0.0142	93.8988	3.255e-22	-0.0009763	0.0217059	0.9641
CD40	Gestational hypertension	rs180824064	20	44721012	C	T	0.3165	0.0652	23.5642	1.21e-06	0.153604	0.102577	0.1343
CD40	Gestational hypertension	rs181914932	20	44561279	C	T	-0.291	0.0349	69.5241	6.971e-17	-0.0011613	0.0506632	0.9817
CD40	Gestational hypertension	rs182282247	20	44730041	A	G	0.4753	0.0387	150.839	1.247e-34	0.0460877	0.0727045	0.5261
CD40	Gestational hypertension	rs1883833	20	44765458	A	G	0.2816	0.0109	667.44	3.3e-147	-0.0353169	0.0169821	0.03756
CD40	Gestational hypertension	rs190882024	20	44760069	A	C	0.2506	0.0565	19.6728	9.26e-06	-0.124982	0.0648945	0.05411
CD40	Gestational hypertension	rs200728572	20	44658056	A	G	0.3544	0.0814	18.9556	1.358e-05	0.862001	1.48807	0.5624
CD40	Gestational hypertension	rs2425754	20	44788633	A	G	-0.2158	0.0149	209.764	2.651e-47	0.0140337	0.0224791	0.5324
CD40	Gestational hypertension	rs2425757	20	44792921	C	T	0.0476	0.0117	16.5517	4.917e-05	-0.0085505	0.0178279	0.6315
CD40	Gestational hypertension	rs2425759	20	44796128	C	T	-0.0523	0.0116	20.3277	6.986e-06	0.014639	0.0176701	0.4074
CD40	Gestational hypertension	rs2425780	20	44836340	A	G	0.1843	0.0196	88.4176	4.785e-21	-0.0323496	0.028243	0.252
CD40	Gestational hypertension	rs2425783	20	44837987	C	T	0.0991	0.0129	59.0157	1.798e-14	-0.0240388	0.0178758	0.1787
CD40	Gestational hypertension	rs2425788	20	44847695	A	G	-0.0574	0.0122	22.1363	2.307e-06	-0.0642587	0.0588995	0.2753
CD40	Gestational hypertension	rs2903908	20	44693947	C	T	0.1911	0.0124	237.508	1.269e-53	-0.0026361	0.0195957	0.893
CD40	Gestational hypertension	rs3092167	20	44922717	C	T	-0.0592	0.0123	23.165	1.496e-06	0.0087611	0.0170833	0.6081
CD40	Gestational hypertension	rs3746506	20	44586036	A	G	0.0478	0.0114	17.5811	2.591e-05	-0.0170675	0.0174546	0.3282
CD40	Gestational hypertension	rs3765456	20	44756891	A	G	-0.4616	0.016	832.322	2.11e-183	0.0303447	0.0253841	0.2319
CD40	Gestational hypertension	rs3918278	20	44635654	A	G	0.1757	0.0347	25.638	3.988e-07	-0.0421339	0.0412407	0.3069
CD40	Gestational hypertension	rs4383400	20	44819864	C	T	-0.17	0.0382	19.8048	8.795e-06	0.0600601	0.0489133	0.2195
CD40	Gestational hypertension	rs4810488	20	44782609	A	C	0.1454	0.0143	103.385	2.578e-24	-0.0054854	0.0228615	0.8104
CD40	Gestational hypertension	rs4812994	20	44729089	A	C	0.2491	0.0108	531.986	7.11e-117	0.007564	0.0168642	0.6538
CD40	Gestational hypertension	rs531789770	20	44654049	A	C	-0.6236	0.149	17.5162	2.835e-05	0.669329	0.881934	0.4479
CD40	Gestational hypertension	rs536134631	20	44740278	A	G	0.1787	0.0381	21.9988	2.771e-06	-0.0352234	0.172947	0.8386
CD40	Gestational hypertension	rs56287761	20	44779073	G	T	0.1627	0.0127	164.122	7.844e-38	-0.0377668	0.018555	0.04181
CD40	Gestational hypertension	rs56295229	20	44587801	A	G	0.1126	0.0231	23.7603	1.05e-06	-0.0198734	0.0433009	0.6463
CD40	Gestational hypertension	rs6017718	20	44610737	G	T	-0.1037	0.0122	72.25	2.425e-17	-0.0468137	0.0626428	0.4549
CD40	Gestational hypertension	rs6017720	20	44615001	C	T	0.1701	0.0266	40.8927	1.577e-10	0.395919	0.201589	0.04953
CD40	Gestational hypertension	rs6017737	20	44743311	C	T	0.1152	0.0132	76.1653	2.406e-18	0.0302086	0.021359	0.1573
CD40	Gestational hypertension	rs6032660	20	44730245	A	G	0.5012	0.0119	1773.9	1e-200	-0.0111798	0.0191569	0.5595
CD40	Gestational hypertension	rs6073958	20	44551855	C	T	0.0686	0.0135	25.8215	4.1e-07	0.0291432	0.0210616	0.1664
CD40	Gestational hypertension	rs6074012	20	44700166	C	T	0.2637	0.0109	585.285	8.07e-129	0.007324	0.0168303	0.6634
CD40	Gestational hypertension	rs6074041	20	44780150	A	G	-0.1346	0.0129	108.871	2.133e-25	0.0118824	0.0204858	0.5619
CD40	Gestational hypertension	rs6131014	20	44737383	C	T	0.2183	0.0116	354.153	1.83e-78	-0.0341144	0.0178932	0.05658
CD40	Gestational hypertension	rs6131030	20	44807986	A	G	0.0899	0.0116	60.0625	8.939e-15	-0.0281393	0.0177748	0.1134
CD40	Gestational hypertension	rs6131047	20	44916056	A	G	-0.0606	0.0136	19.8549	8.623e-06	-0.0139554	0.0190226	0.4632
CD40	Gestational hypertension	rs62215622	20	44763201	A	C	0.1469	0.0226	42.25	8.611e-11	0.0148027	0.0446612	0.7403
CD40	Gestational hypertension	rs73112831	20	44678510	A	C	0.1888	0.0248	57.9563	2.964e-14	-0.0618529	0.0367674	0.09252
CD40	Gestational hypertension	rs73115074	20	44826153	A	G	0.1189	0.0305	15.1972	9.847e-05	-0.0320273	0.0496892	0.5192
CD40	Gestational hypertension	rs73128584	20	44622238	C	T	-0.2957	0.0183	261.096	1.384e-58	-0.0326995	0.0322914	0.3112
CD40	Gestational hypertension	rs74174994	20	44665095	A	G	0.1534	0.0156	96.6944	8.665e-23	0.0078521	0.0249733	0.7532
CD40	Gestational hypertension	rs74194565	20	44810434	C	T	0.1465	0.0127	133.066	9.557e-31	0.166804	0.0764361	0.02909
CD40	Gestational hypertension	rs745307	20	44747086	A	G	0.2117	0.0128	273.541	3.209e-61	-0.0037113	0.0194595	0.8487
CD40	Gestational hypertension	rs74616372	20	44615889	C	T	0.1553	0.0203	58.5263	2.021e-14	0.0522359	0.0336669	0.1208
CD40	Gestational hypertension	rs77617917	20	44563217	A	G	-0.1459	0.0211	47.813	4.555e-12	0.0389272	0.0324765	0.2307
CD40	Gestational hypertension	rs77828577	20	44920933	A	C	0.2466	0.0633	15.1767	9.864e-05	-0.006448	0.0575886	0.9108
CD40	Gestational hypertension	rs78121938	20	44799203	C	T	0.156	0.0167	87.2602	8.439e-21	0.015898	0.0253457	0.5305
CD40	Gestational hypertension	rs78232875	20	44612362	A	G	-0.3712	0.0682	29.6242	5.269e-08	-0.0606786	0.121728	0.6181
CD40	Gestational hypertension	rs79439130	20	44654444	A	G	-0.1093	0.0246	19.741	9.159e-06	-0.0235841	0.0377285	0.5319
CD40	Gestational hypertension	rs79557786	20	44920091	A	G	0.1967	0.0489	16.1805	5.654e-05	-0.0667577	0.04495	0.1375
CD40	Gestational hypertension	rs8121146	20	44631296	A	C	-0.1807	0.011	269.855	1.807e-60	-0.007975	0.0171918	0.6427
CHI3L1	Gestational hypertension	rs10399931	1	203156080	C	T	0.6151	0.0102	3636.56	1e-200	0.020656	0.0185934	0.2666
CHI3L1	Gestational hypertension	rs10753932	1	203010067	C	T	0.0784	0.0116	45.679	1.141e-11	-0.0194259	0.0213138	0.3621
CHI3L1	Gestational hypertension	rs10753935	1	203054310	A	G	0.1086	0.0104	109.042	9.575e-26	0.0154231	0.01737	0.3746
CHI3L1	Gestational hypertension	rs10920549	1	203003214	G	T	0.0946	0.0233	16.4843	4.974e-05	-0.0663127	0.033462	0.04751
CHI3L1	Gestational hypertension	rs10920587	1	203195398	A	C	0.1726	0.0335	26.5456	2.49e-07	0.011726	0.0470753	0.8033
CHI3L1	Gestational hypertension	rs10920597	1	203227087	C	T	-0.0479	0.0119	16.2023	5.871e-05	-0.0443683	0.0189436	0.01917
CHI3L1	Gestational hypertension	rs111768615	1	203155412	A	G	0.2885	0.0417	47.8652	4.55e-12	-0.0894443	0.097287	0.3579
CHI3L1	Gestational hypertension	rs115244097	1	202951387	A	G	-0.1738	0.0398	19.0692	1.283e-05	-0.116348	0.0796324	0.144
CHI3L1	Gestational hypertension	rs11580190	1	203045097	C	T	0.041	0.0098	17.5031	2.965e-05	-0.0140122	0.0171477	0.4138
CHI3L1	Gestational hypertension	rs11581135	1	203341531	A	C	-0.0536	0.0118	20.6332	5.658e-06	0.0190177	0.0176096	0.2802
CHI3L1	Gestational hypertension	rs116434694	1	203335188	A	G	-0.1687	0.0294	32.9257	9.645e-09	-0.009426	0.0343562	0.7838
CHI3L1	Gestational hypertension	rs12039961	1	203276546	A	G	-0.4546	0.0798	32.4529	1.216e-08	0.0012239	0.0906082	0.9892
CHI3L1	Gestational hypertension	rs12042389	1	203173604	A	C	0.1902	0.0413	21.209	4.011e-06	-0.0599397	0.0740215	0.4181
CHI3L1	Gestational hypertension	rs12043300	1	203336064	C	T	0.0499	0.0103	23.4707	1.423e-06	-0.0245996	0.0196772	0.2112
CHI3L1	Gestational hypertension	rs12120435	1	203230341	A	G	-0.0773	0.0176	19.2901	1.092e-05	-0.0417576	0.032665	0.2011
CHI3L1	Gestational hypertension	rs12121947	1	203307353	A	G	-0.0505	0.0123	16.8567	4.153e-05	0.0149845	0.0286462	0.6009
CHI3L1	Gestational hypertension	rs12139072	1	203145665	G	T	0.1713	0.0392	19.096	1.225e-05	-0.159716	0.0794572	0.04442
CHI3L1	Gestational hypertension	rs12410262	1	203149211	G	T	-0.1848	0.0436	17.9652	2.273e-05	-0.0250106	0.0653066	0.7017
CHI3L1	Gestational hypertension	rs12748526	1	203146717	A	G	-0.8766	0.1209	52.5715	4.233e-13	-0.413404	0.150905	0.006153
CHI3L1	Gestational hypertension	rs12752641	1	203022426	C	T	0.0807	0.0113	51.0023	8.073e-13	0.0114057	0.0192922	0.5544
CHI3L1	Gestational hypertension	rs138430675	1	203181293	A	G	0.322	0.0679	22.4891	2.105e-06	-0.0820584	0.167537	0.6243
CHI3L1	Gestational hypertension	rs140225308	1	203261742	A	C	-0.3054	0.0572	28.5066	9.176e-08	0.0307746	0.113992	0.7872
CHI3L1	Gestational hypertension	rs141379369	1	203139301	A	G	-0.4905	0.0614	63.8177	1.414e-15	0.185653	0.170943	0.2775
CHI3L1	Gestational hypertension	rs141464605	1	203162875	A	G	0.1552	0.0292	28.25	1.032e-07	0.0528823	0.044023	0.2297
CHI3L1	Gestational hypertension	rs141619460	1	203206668	A	G	-0.5148	0.0801	41.3059	1.301e-10	0.293005	0.159982	0.06703
CHI3L1	Gestational hypertension	rs141960551	1	203169012	A	G	0.46	0.0679	45.8961	1.236e-11	-0.101855	0.166187	0.5399
CHI3L1	Gestational hypertension	rs145429053	1	203246966	A	G	0.3474	0.0668	27.0462	2.025e-07	0.0625374	0.0937183	0.5046
CHI3L1	Gestational hypertension	rs147164603	1	203055178	A	G	0.3603	0.0858	17.6341	2.663e-05	0.249956	0.382226	0.5131
CHI3L1	Gestational hypertension	rs147394152	1	202959965	A	C	0.1423	0.0355	16.0677	6.186e-05	-0.0325655	0.0502717	0.5171
CHI3L1	Gestational hypertension	rs150298487	1	203071645	A	G	-0.4172	0.0726	33.0229	9.059e-09	-0.0969524	0.0961453	0.3133
CHI3L1	Gestational hypertension	rs17474263	1	203241138	A	C	0.3088	0.0574	28.9422	7.58e-08	-0.169904	0.144548	0.2398
CHI3L1	Gestational hypertension	rs181385947	1	203192424	A	G	-0.7665	0.0718	113.966	1.246e-26	0.0892925	0.0615751	0.147
CHI3L1	Gestational hypertension	rs181495707	1	203182330	A	G	0.4231	0.0985	18.4507	1.754e-05	0.148373	0.363662	0.6833
CHI3L1	Gestational hypertension	rs1891180	1	203311736	C	T	0.0462	0.0109	17.9652	2.111e-05	0.0024169	0.0183357	0.8951
CHI3L1	Gestational hypertension	rs2226094	1	203335066	A	C	0.0891	0.0126	50.0051	1.351e-12	-0.030136	0.0173996	0.08327
CHI3L1	Gestational hypertension	rs2270542	1	203041133	A	G	0.0945	0.017	30.9005	2.772e-08	-0.0100887	0.0298581	0.7354
CHI3L1	Gestational hypertension	rs2486064	1	203168764	C	T	0.3435	0.01	1179.92	1e-200	0.0180821	0.017035	0.2885
CHI3L1	Gestational hypertension	rs2486070	1	203195689	A	G	0.2138	0.0124	297.284	8.492e-67	0.0206612	0.0252333	0.4129
CHI3L1	Gestational hypertension	rs2486072	1	203197257	G	T	0.1789	0.0106	284.845	1.448e-63	0.0002085	0.0184726	0.991
CHI3L1	Gestational hypertension	rs2494301	1	203245225	A	G	0.16	0.0285	31.5174	1.96e-08	-0.0135034	0.0341127	0.6922
CHI3L1	Gestational hypertension	rs2886117	1	203168881	A	G	0.3196	0.0136	552.25	5.12e-123	-0.0056445	0.0289307	0.8453
CHI3L1	Gestational hypertension	rs2993655	1	203170934	A	G	0.2085	0.0097	462.028	1.79e-103	0.0288129	0.0167974	0.08629
CHI3L1	Gestational hypertension	rs3087949	1	203047621	A	C	0.0806	0.0107	56.7417	4.895e-14	-0.013847	0.0198214	0.4848
CHI3L1	Gestational hypertension	rs35534609	1	203161576	A	C	-0.5082	0.0312	265.314	1.488e-59	-0.06672	0.0422992	0.1147
CHI3L1	Gestational hypertension	rs3753472	1	203131533	C	T	-0.1951	0.0102	365.859	4.533e-81	-0.0145143	0.0174832	0.4064
CHI3L1	Gestational hypertension	rs3766561	1	203112687	G	T	0.1795	0.0162	122.772	1.492e-28	-0.0225224	0.0751017	0.7643
CHI3L1	Gestational hypertension	rs3820145	1	203192137	C	T	0.1187	0.0119	99.4964	2.505e-23	0.0026585	0.0207578	0.8981
CHI3L1	Gestational hypertension	rs3820224	1	203312556	C	T	-0.0776	0.0144	29.0401	7.118e-08	0.0221048	0.0283761	0.436
CHI3L1	Gestational hypertension	rs3936069	1	203279919	A	C	-0.2014	0.0313	41.4029	1.192e-10	-0.484597	0.179403	0.00691
CHI3L1	Gestational hypertension	rs41313904	1	203257108	A	C	0.1617	0.031	27.208	1.884e-07	0.0235697	0.0482	0.6248
CHI3L1	Gestational hypertension	rs4950881	1	203155055	A	G	0.3667	0.0109	1131.8	1e-200	0.018028	0.0183112	0.3249
CHI3L1	Gestational hypertension	rs4950934	1	203178081	A	G	0.1808	0.0159	129.301	4.496e-30	0.040792	0.0378346	0.281
CHI3L1	Gestational hypertension	rs565141292	1	203156429	C	CTTTTTTT	0.3949	0.0164	579.811	1.48e-127	0.0040376	0.0764449	0.9579
CHI3L1	Gestational hypertension	rs61821092	1	203052054	G	T	0.0983	0.0157	39.202	3.791e-10	-0.017837	0.0274885	0.5164
CHI3L1	Gestational hypertension	rs61821277	1	203314943	A	G	0.0721	0.0139	26.9055	2.311e-07	-0.018499	0.0273352	0.4986
CHI3L1	Gestational hypertension	rs6670788	1	203035911	A	C	0.0536	0.0099	29.3129	6.172e-08	0.0074394	0.0172969	0.6671
CHI3L1	Gestational hypertension	rs6677137	1	203123258	C	T	-0.0475	0.0099	23.0206	1.581e-06	-0.0151457	0.0171386	0.3768
CHI3L1	Gestational hypertension	rs6696205	1	203088614	A	G	-0.1457	0.0103	200.099	5.004e-45	-0.0103859	0.0177207	0.5578
CHI3L1	Gestational hypertension	rs67289633	1	203171234	G	T	0.0562	0.0108	27.0785	1.723e-07	0.0258626	0.0186499	0.1655
CHI3L1	Gestational hypertension	rs72739545	1	203136625	A	G	0.4145	0.0952	18.9572	1.34e-05	0.1301	0.131184	0.3213
CHI3L1	Gestational hypertension	rs72741610	1	203260119	C	T	-0.0919	0.017	29.2236	6.638e-08	-0.0739616	0.0343391	0.03125
CHI3L1	Gestational hypertension	rs73075714	1	203128720	C	T	0.2429	0.0138	309.811	5.928e-69	0.0063819	0.0270352	0.8134
CHI3L1	Gestational hypertension	rs74475064	1	203080673	G	T	0.2212	0.0206	115.302	5.493e-27	-0.0204043	0.0321206	0.5253
CHI3L1	Gestational hypertension	rs74650977	1	203200560	C	T	0.1894	0.0418	20.5309	5.813e-06	-0.0874353	0.0465756	0.06048
CHI3L1	Gestational hypertension	rs7530957	1	203163805	G	T	0.3926	0.0476	68.0278	1.66e-16	0.0424505	0.105577	0.6876
CHI3L1	Gestational hypertension	rs75595686	1	203184078	G	T	-1.0033	0.1726	33.7894	6.104e-09	-0.0364591	0.0824006	0.6582
CHI3L1	Gestational hypertension	rs77214546	1	203292865	A	G	0.1233	0.0266	21.4864	3.465e-06	-0.0294802	0.0345901	0.3941
CHI3L1	Gestational hypertension	rs77452745	1	203109402	A	G	0.3921	0.0522	56.4225	6.124e-14	0.041064	0.106526	0.6999
CHI3L1	Gestational hypertension	rs782800	1	203003870	A	G	-0.0567	0.0109	27.0591	2.134e-07	0.0442587	0.0175184	0.01152
CHI3L1	Gestational hypertension	rs782804	1	203006179	A	G	-0.0451	0.01	20.3401	7.217e-06	-0.0095466	0.0174896	0.5852
CHI3L1	Gestational hypertension	rs80041427	1	203022135	A	G	0.1732	0.0426	16.5301	4.862e-05	-0.104523	0.0567865	0.06568
CHI3L1	Gestational hypertension	rs880633	1	203152801	C	T	0.1755	0.0097	327.349	2.179e-73	0.0197955	0.0167128	0.2362
CHI3L1	Gestational hypertension	rs903359	1	203146749	G	T	-0.1023	0.0164	38.9102	4.046e-10	-0.0098777	0.0307519	0.7481
CHI3L1	Gestational hypertension	rs946260	1	203152320	A	G	0.1722	0.0234	54.1545	1.819e-13	-0.0153332	0.0377913	0.6849
CSF-1	Gestational hypertension	rs1105803	1	110428878	C	T	-0.0592	0.0127	21.7288	3.108e-06	0.0157084	0.0173349	0.3648
CSF-1	Gestational hypertension	rs11579145	1	110501597	A	G	-0.1754	0.0111	249.697	7.307e-56	0.0480459	0.0168664	0.004391
CSF-1	Gestational hypertension	rs12401850	1	110437378	A	G	0.056	0.013	18.5562	1.771e-05	-0.028904	0.0192048	0.1323
CSF-1	Gestational hypertension	rs140223635	1	110543879	A	G	-0.1095	0.0259	17.8743	2.432e-05	0.0211689	0.0329436	0.5205
CSF-1	Gestational hypertension	rs140708913	1	110519609	A	C	-0.2225	0.0527	17.8254	2.408e-05	0.184065	0.0930431	0.0479
CSF-1	Gestational hypertension	rs17661447	1	110473993	A	G	-0.132	0.0116	129.489	3.155e-30	0.0354169	0.0172352	0.03989
CSF-1	Gestational hypertension	rs17668350	1	110543223	C	T	0.1455	0.022	43.7402	3.889e-11	0.0376679	0.0399172	0.3453
CSF-1	Gestational hypertension	rs3093044	1	110459730	A	G	0.1403	0.0187	56.2901	7.136e-14	0.0036917	0.0262747	0.8883
CSF-1	Gestational hypertension	rs333952	1	110455305	A	G	0.0796	0.0124	41.2081	1.599e-10	-0.0494838	0.0181663	0.006451
CSF-1	Gestational hypertension	rs333970	1	110466338	A	C	-0.1441	0.0114	159.778	6.627e-37	-0.0222846	0.0176107	0.2057
CSF-1	Gestational hypertension	rs34546543	1	110622806	T	TC	0.104	0.0239	18.9352	1.306e-05	-0.0154059	0.133442	0.9081
CSF-1	Gestational hypertension	rs3768471	1	110612436	A	G	0.17	0.0229	55.1096	1.092e-13	-0.003395	0.0301759	0.9104
CSF-1	Gestational hypertension	rs55685106	1	110401439	A	G	-0.0685	0.0171	16.0468	6.324e-05	0.0571043	0.022184	0.01005
CSF-1	Gestational hypertension	rs572615117	1	110622824	C	CT	0.0793	0.0202	15.4115	8.388e-05	0.0952524	0.090826	0.2943
CSF-1	Gestational hypertension	rs61783659	1	110489472	A	C	0.1217	0.0304	16.0263	6.288e-05	0.0181355	0.0516814	0.7257
CSF-1	Gestational hypertension	rs6695237	1	110415626	A	G	-0.0602	0.0118	26.0273	3.346e-07	0.0323471	0.0169079	0.05573
CSF-1	Gestational hypertension	rs6698294	1	110649538	A	G	0.0812	0.0122	44.2988	2.431e-11	-0.00443	0.0171209	0.7958
CSF-1	Gestational hypertension	rs72687271	1	110491364	A	G	-0.1086	0.0251	18.7203	1.481e-05	0.0688595	0.0389084	0.07676
CSF-1	Gestational hypertension	rs72974777	1	110462488	A	G	0.1328	0.0265	25.1133	5.143e-07	0.0115802	0.0308967	0.7078
CSF-1	Gestational hypertension	rs74117325	1	110597597	G	T	0.3065	0.072	18.1216	2.071e-05	0.0257458	0.119247	0.8291
CSF-1	Gestational hypertension	rs7417586	1	110480564	A	G	0.1515	0.0141	115.448	7.466e-27	0.0133264	0.0251089	0.5956
CSF-1	Gestational hypertension	rs74904912	1	110511261	T	TAA	-0.1512	0.0125	146.313	1.253e-33	0.0376894	0.016996	0.02659
CSF-1	Gestational hypertension	rs7538029	1	110474695	A	C	0.0625	0.0138	20.5117	6.293e-06	0.0065565	0.0193907	0.7353
CSF-1	Gestational hypertension	rs9429767	1	110496087	A	G	0.0711	0.0144	24.3789	8.606e-07	-0.0723508	0.0202668	0.0003571
CSTB	Gestational hypertension	rs10432971	21	45135167	A	G	0.0635	0.0108	34.57	3.851e-09	0.0041791	0.0181812	0.8182
CSTB	Gestational hypertension	rs112060928	21	45161339	A	G	0.103	0.0193	28.4813	9.74e-08	-0.0196656	0.0885206	0.8242
CSTB	Gestational hypertension	rs113007882	21	45290210	A	G	0.1416	0.0335	17.8664	2.391e-05	-0.0365775	0.0345142	0.2892
CSTB	Gestational hypertension	rs11539534	21	45168884	A	G	-0.295	0.0155	362.227	1.2e-80	0.0234152	0.0285288	0.4118
CSTB	Gestational hypertension	rs11700876	21	45282302	A	G	-0.4014	0.0411	95.383	1.593e-22	-0.0767296	0.0543179	0.1578
CSTB	Gestational hypertension	rs11701798	21	45238802	A	C	-0.3642	0.0922	15.6034	7.868e-05	0.0683275	0.0568439	0.2294
CSTB	Gestational hypertension	rs11702578	21	45351838	A	G	-0.0935	0.0111	70.9541	3.311e-17	0.17326	0.0893402	0.05246
CSTB	Gestational hypertension	rs117093804	21	45182692	A	G	0.2016	0.0473	18.166	2.031e-05	0.0569299	0.0886694	0.5208
CSTB	Gestational hypertension	rs117464663	21	45162831	A	G	-0.266	0.0389	46.7589	7.964e-12	-0.0245592	0.0416979	0.5559
CSTB	Gestational hypertension	rs117679600	21	45273867	A	G	0.2608	0.0554	22.1613	2.465e-06	-0.0594366	0.0526067	0.2585
CSTB	Gestational hypertension	rs117726525	21	45338042	A	G	-0.2975	0.0407	53.43	2.602e-13	-0.0552253	0.0762881	0.4691
CSTB	Gestational hypertension	rs118137365	21	45182404	A	G	0.2624	0.0392	44.808	2.284e-11	0.0522012	0.0648736	0.421
CSTB	Gestational hypertension	rs138064970	21	45342578	A	C	0.2369	0.0521	20.6754	5.509e-06	-0.0642922	0.0663644	0.3327
CSTB	Gestational hypertension	rs139345872	21	45008174	A	G	0.2239	0.052	18.5396	1.695e-05	-0.0767205	0.10801	0.4775
CSTB	Gestational hypertension	rs139417210	21	45238676	C	T	-0.3148	0.0684	21.1815	4.161e-06	-0.0145366	0.101992	0.8867
CSTB	Gestational hypertension	rs140818690	21	45247776	G	T	-0.5173	0.0855	36.606	1.444e-09	0.0590023	0.137208	0.6672
CSTB	Gestational hypertension	rs141816316	21	45082113	A	G	-0.3287	0.051	41.5393	1.204e-10	0.0185425	0.049867	0.71
CSTB	Gestational hypertension	rs142592168	21	45267938	A	C	-0.4595	0.0557	68.0551	1.694e-16	0.107943	0.0571956	0.05913
CSTB	Gestational hypertension	rs143869785	21	45186602	A	G	-0.3502	0.0639	30.0352	4.265e-08	-0.162356	0.144988	0.2628
CSTB	Gestational hypertension	rs144239912	21	45037049	C	T	-0.3941	0.0922	18.2705	1.937e-05	1.2717	0.852449	0.1357
CSTB	Gestational hypertension	rs146863228	21	45333460	A	C	-0.3218	0.0559	33.1397	8.444e-09	-0.0930281	0.0633468	0.142
CSTB	Gestational hypertension	rs147373425	21	45317937	A	G	0.2141	0.0377	32.2516	1.38e-08	-0.0496701	0.0533881	0.3522
CSTB	Gestational hypertension	rs147698242	21	45188249	A	G	-0.5685	0.0756	56.548	5.564e-14	0.032132	0.114128	0.7783
CSTB	Gestational hypertension	rs148131944	21	45204630	A	G	-0.4423	0.0757	34.1383	5.251e-09	0.0358707	0.129017	0.781
CSTB	Gestational hypertension	rs149582000	21	45251110	C	T	0.1608	0.0357	20.2878	6.78e-06	-0.0640388	0.0661775	0.3332
CSTB	Gestational hypertension	rs151078929	21	45122822	C	CT	-0.2122	0.0311	46.5554	8.668e-12	-0.0004327	0.0525702	0.9934
CSTB	Gestational hypertension	rs151202428	21	45214192	A	G	0.293	0.0626	21.9072	2.86e-06	0.0996982	0.046291	0.03126
CSTB	Gestational hypertension	rs17175686	21	45341460	C	T	0.1128	0.0182	38.4128	6.008e-10	0.0043625	0.030511	0.8863
CSTB	Gestational hypertension	rs180884354	21	45130120	A	G	-0.204	0.0334	37.305	9.678e-10	0.0284968	0.055413	0.6071
CSTB	Gestational hypertension	rs182806123	21	45168261	A	G	-0.4093	0.0655	39.0482	4.037e-10	0.0402647	0.0609833	0.5091
CSTB	Gestational hypertension	rs189538749	21	45161335	A	G	-0.3284	0.0336	95.5274	1.705e-22	-0.166546	0.219671	0.4484
CSTB	Gestational hypertension	rs189620833	21	45322587	A	G	-1.0194	0.2368	18.5322	1.67e-05	0.0050029	0.110081	0.9638
CSTB	Gestational hypertension	rs200653879	21	45337816	G	GT	-0.1236	0.0138	80.2193	4.166e-19	0.11989	0.0805898	0.1368
CSTB	Gestational hypertension	rs201384710	21	45041308	T	TA	0.1955	0.0369	28.0699	1.171e-07	0.0250405	0.0391576	0.5225
CSTB	Gestational hypertension	rs2070537	21	45217456	A	G	-0.4149	0.0114	1324.58	1e-200	0.018945	0.0195603	0.3328
CSTB	Gestational hypertension	rs2276528	21	45152500	A	G	-0.2531	0.0139	331.554	2.44e-74	0.0175227	0.0224101	0.4343
CSTB	Gestational hypertension	rs2329574	21	45198557	A	G	-0.4053	0.0096	1782.42	1e-200	-0.0145506	0.0170837	0.3944
CSTB	Gestational hypertension	rs2329581	21	45268312	A	G	-0.2317	0.0106	477.794	9e-106	0.0268676	0.0185603	0.1477
CSTB	Gestational hypertension	rs2329631	21	45381527	A	G	0.0844	0.0127	44.1649	2.704e-11	0.0451683	0.0604234	0.4547
CSTB	Gestational hypertension	rs2838397	21	45237039	C	T	-0.2197	0.0117	352.605	1.812e-78	0.0024924	0.0205515	0.9035
CSTB	Gestational hypertension	rs2838406	21	45246257	C	T	0.2681	0.0096	779.922	5.47e-170	-0.0023511	0.0169942	0.89
CSTB	Gestational hypertension	rs2838454	21	45389348	C	T	0.0722	0.0152	22.5625	1.985e-06	-0.0474315	0.0265697	0.07423
CSTB	Gestational hypertension	rs3042282	21	45172007	C	T	-0.1616	0.013	154.524	1.371e-35	-0.0069306	0.0963486	0.9427
CSTB	Gestational hypertension	rs34273276	21	45381536	C	CAT	0.1476	0.0269	30.107	4.059e-08	-0.0353804	0.0532168	0.5062
CSTB	Gestational hypertension	rs34555122	21	45069969	A	G	-0.2098	0.0166	159.733	1.055e-36	-0.0063748	0.031076	0.8375
CSTB	Gestational hypertension	rs34691989	21	45001909	A	C	0.1281	0.0191	44.9813	1.768e-11	0.0216753	0.114505	0.8499
CSTB	Gestational hypertension	rs4398348	21	45183551	A	G	0.1426	0.0159	80.435	3.48e-19	-0.0256855	0.0339964	0.4499
CSTB	Gestational hypertension	rs4818870	21	45250157	A	G	-0.1512	0.0138	120.045	8.296e-28	-0.0225739	0.0273972	0.41
CSTB	Gestational hypertension	rs4818873	21	45368885	A	G	-0.0984	0.0123	64	1.493e-15	0.0499871	0.0215666	0.02046
CSTB	Gestational hypertension	rs4819306	21	45166979	A	G	-0.1602	0.0106	228.409	1.242e-51	0.0239869	0.0176896	0.1751
CSTB	Gestational hypertension	rs4819314	21	45199738	A	C	-0.3477	0.0134	673.286	1.67e-148	-0.0299721	0.0256505	0.2426
CSTB	Gestational hypertension	rs4819318	21	45256385	C	T	-0.1149	0.0105	119.746	8.385e-28	0.0342143	0.0184137	0.06316
CSTB	Gestational hypertension	rs4819332	21	45274239	C	T	0.1578	0.0101	244.102	1.345e-54	-0.0093657	0.0168526	0.5784
CSTB	Gestational hypertension	rs536116340	21	45153145	C	CG	0.1343	0.0329	16.6633	4.42e-05	-0.0715446	0.151301	0.6363
CSTB	Gestational hypertension	rs538929550	21	45195940	A	G	-0.7492	0.1867	16.103	6.014e-05	-0.299796	0.572496	0.6005
CSTB	Gestational hypertension	rs553597018	21	45207210	C	T	-0.4867	0.0338	207.343	6.153e-47	0.128975	0.163013	0.4288
CSTB	Gestational hypertension	rs557494803	21	45346517	C	CTTTTTTT	0.1121	0.0164	46.7222	8.051e-12	0.0300812	0.0747776	0.6875
CSTB	Gestational hypertension	rs55821194	21	45146374	A	G	0.1463	0.0202	52.4549	4.846e-13	0.0748648	0.0332511	0.02435
CSTB	Gestational hypertension	rs59224249	21	45293958	A	G	0.1193	0.0306	15.1998	9.632e-05	-0.0246942	0.0528662	0.6404
CSTB	Gestational hypertension	rs59926208	21	45186872	A	G	0.2052	0.0113	329.76	4.823e-74	0.026486	0.0197852	0.1807
CSTB	Gestational hypertension	rs61737062	21	45168923	A	G	-0.3304	0.0359	84.7015	3.774e-20	0.0465769	0.0554352	0.4008
CSTB	Gestational hypertension	rs62229218	21	45187640	A	C	0.2076	0.0382	29.5344	5.374e-08	0.105973	0.0493901	0.0319
CSTB	Gestational hypertension	rs62229220	21	45193316	G	T	0.1307	0.0148	77.988	1.099e-18	-0.04423	0.0276702	0.1099
CSTB	Gestational hypertension	rs6518318	21	45149133	C	T	-0.1387	0.0112	153.362	2.389e-35	0.0072933	0.0178744	0.6832
CSTB	Gestational hypertension	rs7279400	21	45128190	C	T	-0.1046	0.016	42.7389	6.94e-11	-0.002531	0.0269858	0.9253
CSTB	Gestational hypertension	rs7280228	21	45240728	C	T	-0.4126	0.0222	345.424	5.59e-77	-0.0481526	0.360863	0.8938
CSTB	Gestational hypertension	rs73224949	21	45192052	G	T	-0.2187	0.0148	218.361	4.196e-49	-0.101293	0.0880593	0.25
CSTB	Gestational hypertension	rs73224967	21	45218319	G	T	-0.4409	0.0606	52.934	3.352e-13	-0.122171	0.0807958	0.1305
CSTB	Gestational hypertension	rs73373294	21	45157128	A	G	0.1836	0.013	199.461	1.491e-45	0.0166035	0.0210986	0.4313
CSTB	Gestational hypertension	rs735698	21	45275679	A	G	0.1155	0.0198	34.0278	5.44e-09	0.0318869	0.0343958	0.3539
CSTB	Gestational hypertension	rs74451301	21	45188278	A	G	0.1866	0.0323	33.3748	7.706e-09	0.0062983	0.0613594	0.9182
CSTB	Gestational hypertension	rs75090478	21	45151100	A	C	0.1901	0.0466	16.6415	4.454e-05	0.0225028	0.10389	0.8285
CSTB	Gestational hypertension	rs75136590	21	45279525	A	G	0.2273	0.0328	48.0232	3.989e-12	0.117443	0.0380824	0.002043
CSTB	Gestational hypertension	rs75162335	21	45227150	G	T	-0.2027	0.0193	110.304	8.427e-26	-0.02014	0.0371954	0.5882
CSTB	Gestational hypertension	rs75256960	21	45106529	G	T	0.1603	0.0351	20.857	4.822e-06	0.0696388	0.0392584	0.07609
CSTB	Gestational hypertension	rs7527	21	45175958	C	T	-0.2695	0.0097	771.923	1.49e-171	-0.0016427	0.0169963	0.923
CSTB	Gestational hypertension	rs762404	21	45295157	A	G	-0.0772	0.0114	45.859	1.081e-11	0.043154	0.0195164	0.02702
CSTB	Gestational hypertension	rs76758772	21	45257445	A	G	0.2098	0.014	224.572	7.717e-51	0.0535677	0.0236409	0.02346
CSTB	Gestational hypertension	rs77699447	21	45173705	C	T	-0.2504	0.019	173.685	7.61e-40	-0.0078233	0.0379387	0.8366
CSTB	Gestational hypertension	rs77982592	21	45384440	A	C	-0.3478	0.0384	82.0345	1.264e-19	0.0448553	0.0471757	0.3417
CSTB	Gestational hypertension	rs78270802	21	45340041	A	C	0.1338	0.012	124.323	8.127e-29	0.0252653	0.0182984	0.1674
CSTB	Gestational hypertension	rs78774739	21	45301949	A	G	0.2612	0.0442	34.9222	3.503e-09	0.0925664	0.0440555	0.03563
CSTB	Gestational hypertension	rs8131328	21	45363905	A	G	-0.0847	0.0105	65.0711	5.291e-16	0.0172058	0.0168232	0.3064
CSTB	Gestational hypertension	rs9978072	21	45242932	G	T	-0.6245	0.0931	44.9951	1.969e-11	0.0903804	0.373149	0.8086
CSTB	Gestational hypertension	rs9978643	21	45183885	A	C	-0.1734	0.0106	267.6	8.659e-60	-0.0016093	0.0180238	0.9289
CSTB	Gestational hypertension	rs9983734	21	45140616	C	T	-0.0536	0.0111	23.3176	1.282e-06	-0.0291724	0.0174989	0.09549
CSTB	Gestational hypertension	rs9984283	21	45388355	A	G	-0.0944	0.0184	26.3214	2.91e-07	-0.01748	0.0324492	0.5901
CTSD	Gestational hypertension	rs10743009	11	1824253	A	G	0.1	0.0107	87.3439	8.696e-21	-0.0057899	0.0179751	0.7474
CTSD	Gestational hypertension	rs10768430	11	1609816	C	T	0.0954	0.0102	87.4775	8.022e-21	0.0037644	0.0184818	0.8386
CTSD	Gestational hypertension	rs10837692	11	1637544	C	T	0.0618	0.0126	24.0567	8.583e-07	0.0263845	0.0211581	0.2124
CTSD	Gestational hypertension	rs10837857	11	1645885	C	T	-0.1217	0.0128	90.3985	2.643e-21	0.0003525	0.0244828	0.9885
CTSD	Gestational hypertension	rs10838030	11	1652462	A	G	0.1266	0.0107	139.991	1.375e-32	-0.0030167	0.0170956	0.8599
CTSD	Gestational hypertension	rs10839330	11	1720660	C	T	0.0644	0.0128	25.3135	4.687e-07	0.0122989	0.0226365	0.5869
CTSD	Gestational hypertension	rs10839545	11	1744093	A	G	-0.1169	0.0102	131.35	2.724e-30	0.0234425	0.0172307	0.1737
CTSD	Gestational hypertension	rs10839637	11	1802438	C	T	-0.0736	0.0106	48.2108	3.936e-12	-0.0235622	0.0167192	0.1587
CTSD	Gestational hypertension	rs10839670	11	1812367	C	T	0.0929	0.0117	63.0463	1.502e-15	0.0198012	0.0185632	0.2861
CTSD	Gestational hypertension	rs10839772	11	1850324	A	G	-0.0925	0.0133	48.3705	3.248e-12	-0.0145526	0.0202637	0.4727
CTSD	Gestational hypertension	rs11035302	11	1615955	A	C	0.0428	0.0107	16	5.912e-05	-0.0148409	0.0188863	0.432
CTSD	Gestational hypertension	rs11036875	11	1644853	A	G	-0.0773	0.0175	19.5112	1.012e-05	-0.136966	0.0787935	0.08216
CTSD	Gestational hypertension	rs11040310	11	1716663	C	T	-0.0791	0.013	37.0225	1.269e-09	-0.011456	0.0212086	0.5891
CTSD	Gestational hypertension	rs11040777	11	1731000	C	T	-0.1715	0.0175	96.04	1.407e-22	-0.0272008	0.0364191	0.4551
CTSD	Gestational hypertension	rs112945586	11	1608445	C	T	-0.0682	0.0171	15.9066	6.862e-05	0.0320837	0.035046	0.3599
CTSD	Gestational hypertension	rs113447281	11	1711218	A	G	-0.0751	0.0157	22.8813	1.787e-06	-0.0254505	0.0328386	0.4383
CTSD	Gestational hypertension	rs11600502	11	1714984	A	G	0.1248	0.0108	133.531	7.243e-31	0.0166556	0.0171993	0.3329
CTSD	Gestational hypertension	rs11605284	11	1644905	C	T	0.1134	0.0117	93.9408	4.411e-22	-0.0192807	0.0182704	0.2913
CTSD	Gestational hypertension	rs11824983	11	1801823	C	T	-0.1399	0.0325	18.5297	1.698e-05	0.0436742	0.038026	0.2507
CTSD	Gestational hypertension	rs12214	11	1774666	C	T	-0.1932	0.012	259.21	8.895e-59	-0.0142068	0.0205367	0.4891
CTSD	Gestational hypertension	rs12360952	11	1690887	C	T	0.1183	0.0117	102.235	4.946e-24	-0.012898	0.0187905	0.4925
CTSD	Gestational hypertension	rs12420551	11	1678377	G	T	-0.0822	0.0211	15.1767	9.683e-05	-0.0035169	0.0994995	0.9718
CTSD	Gestational hypertension	rs12792005	11	1630177	A	G	-0.0887	0.0204	18.9054	1.404e-05	0.0042367	0.0426893	0.9209
CTSD	Gestational hypertension	rs12795328	11	1664484	A	G	-0.164	0.0152	116.413	4.477e-27	0.0051726	0.0286145	0.8566
CTSD	Gestational hypertension	rs138413726	11	1772845	A	G	-0.4115	0.0574	51.3944	7.903e-13	-0.0390304	0.053122	0.4625
CTSD	Gestational hypertension	rs139068420	11	1780698	C	T	-0.4225	0.0516	67.0431	2.775e-16	0.0008966	0.101859	0.993
CTSD	Gestational hypertension	rs139561766	11	1848443	A	G	0.2956	0.0695	18.09	2.079e-05	0.110886	0.163164	0.4968
CTSD	Gestational hypertension	rs139825327	11	1610427	C	T	-0.2143	0.0502	18.2237	1.987e-05	-0.0499316	0.0611803	0.4144
CTSD	Gestational hypertension	rs145714598	11	1822160	C	T	-0.5887	0.1209	23.7102	1.119e-06	0.693272	0.291215	0.01728
CTSD	Gestational hypertension	rs1489945	11	1691621	A	G	-0.0705	0.01	49.7025	2.176e-12	-0.0164885	0.0173997	0.3433
CTSD	Gestational hypertension	rs16927458	11	1676922	C	T	-0.0991	0.0095	108.818	2.705e-25	0.0051149	0.0167757	0.7604
CTSD	Gestational hypertension	rs1877444	11	1861225	A	C	0.0602	0.0127	22.4691	1.948e-06	-0.0083857	0.0188571	0.6565
CTSD	Gestational hypertension	rs191090478	11	1680270	A	G	-0.508	0.0742	46.8727	7.756e-12	-0.0577081	0.0550412	0.2944
CTSD	Gestational hypertension	rs193195861	11	1761781	A	G	0.4174	0.0737	32.0752	1.504e-08	0.0340142	0.0854158	0.6905
CTSD	Gestational hypertension	rs2004828	11	1627926	C	T	0.0663	0.0109	36.9976	9.919e-10	0.0015468	0.017395	0.9291
CTSD	Gestational hypertension	rs200920973	11	1691956	C	T	0.161	0.0186	74.9248	4.158e-18	-0.180824	0.0839818	0.03131
CTSD	Gestational hypertension	rs2292473	11	1950906	G	T	-0.0551	0.0133	17.1633	3.294e-05	-0.0078433	0.0210596	0.7096
CTSD	Gestational hypertension	rs2292958	11	1756291	C	T	-0.2801	0.0104	725.37	1.76e-159	0.0029601	0.0191478	0.8771
CTSD	Gestational hypertension	rs2292963	11	1776332	A	G	0.1372	0.0131	109.69	1.043e-25	-0.0103303	0.01936	0.5936
CTSD	Gestational hypertension	rs2334492	11	1665146	C	T	0.0589	0.0116	25.7819	4.167e-07	-0.0220557	0.0217191	0.3099
CTSD	Gestational hypertension	rs28421796	11	1643225	A	G	-0.1672	0.0233	51.4945	7.217e-13	-0.0985935	0.157159	0.5304
CTSD	Gestational hypertension	rs2878209	11	1659906	A	C	-0.1122	0.0117	91.9632	1.033e-21	-0.0010132	0.0194029	0.9584
CTSD	Gestational hypertension	rs34295474	11	1689409	A	G	-0.1815	0.0137	175.514	4.372e-40	0.005372	0.024304	0.8251
CTSD	Gestational hypertension	rs34397346	11	1602992	A	G	-0.1026	0.0118	75.6016	3.391e-18	0.128676	0.0845467	0.128
CTSD	Gestational hypertension	rs34548333	11	1738340	A	G	0.1825	0.0162	126.91	1.955e-29	-0.0265534	0.0250121	0.2884
CTSD	Gestational hypertension	rs34598512	11	1680246	C	CG	-0.1087	0.0125	75.6204	2.518e-18	-0.0056344	0.0183396	0.7587
CTSD	Gestational hypertension	rs35071479	11	1662138	C	T	-0.1007	0.0122	68.1301	1.473e-16	0.0433095	0.0215027	0.04399
CTSD	Gestational hypertension	rs35971497	11	1613065	C	T	-0.0963	0.0172	31.347	2.147e-08	-0.0396575	0.0343774	0.2487
CTSD	Gestational hypertension	rs470375	11	1704622	C	T	-0.1727	0.0268	41.5255	1.094e-10	-0.0114441	0.0388493	0.7683
CTSD	Gestational hypertension	rs4752744	11	1718266	A	G	0.1341	0.0165	66.0526	3.613e-16	-0.0316992	0.0335079	0.3441
CTSD	Gestational hypertension	rs4752767	11	1664297	C	T	0.135	0.0117	133.136	6.941e-31	0.009067	0.0217153	0.6763
CTSD	Gestational hypertension	rs531523035	11	1691884	C	T	0.1748	0.0325	28.9278	7.52e-08	0.0803533	0.155413	0.6051
CTSD	Gestational hypertension	rs546815823	11	1724166	A	AAAAGATCAAT	-0.5945	0.1316	20.4076	6.209e-06	0.0264516	0.173594	0.8789
CTSD	Gestational hypertension	rs559975970	11	1702212	A	AC	0.374	0.0894	17.5012	2.856e-05	0.0483641	0.12646	0.7021
CTSD	Gestational hypertension	rs571315207	11	1753201	C	CACACACACT	-0.7456	0.0981	57.7662	2.977e-14	0.147028	0.353454	0.6774
CTSD	Gestational hypertension	rs574760635	11	1786294	G	GTATATGTGTA	-0.1524	0.0336	20.5727	5.879e-06	-0.066955	0.152832	0.6613
CTSD	Gestational hypertension	rs57696167	11	1624650	C	T	0.1965	0.0393	25	5.856e-07	-0.0486413	0.0456508	0.2866
CTSD	Gestational hypertension	rs61867574	11	1643228	A	G	0.0762	0.0127	36	1.754e-09	-0.0269518	0.0737545	0.7148
CTSD	Gestational hypertension	rs61867636	11	1686609	C	T	0.2456	0.0301	66.5769	3.122e-16	-0.0082005	0.0489287	0.8669
CTSD	Gestational hypertension	rs61868798	11	1904431	A	G	0.0531	0.0125	18.0455	2.288e-05	0.0045439	0.0200867	0.821
CTSD	Gestational hypertension	rs61869042	11	1739832	A	C	0.3006	0.0524	32.9091	9.61e-09	-0.0249565	0.0731953	0.7331
CTSD	Gestational hypertension	rs61869050	11	1784133	A	G	0.1605	0.0357	20.2122	6.799e-06	-0.0341867	0.0461439	0.4588
CTSD	Gestational hypertension	rs61869676	11	1576008	A	G	0.1186	0.0149	63.3573	1.443e-15	-0.0204154	0.0215492	0.3434
CTSD	Gestational hypertension	rs7105715	11	1679783	C	T	-0.1078	0.0102	111.696	3.678e-26	0.0197429	0.017372	0.2558
CTSD	Gestational hypertension	rs7112918	11	1690969	C	T	0.175	0.0108	262.56	2.753e-59	0.0112409	0.0170512	0.5097
CTSD	Gestational hypertension	rs7123587	11	1681922	A	C	0.08	0.011	52.8926	2.717e-13	-0.0023898	0.0177237	0.8927
CTSD	Gestational hypertension	rs72843938	11	1884353	A	G	0.0579	0.0129	20.1455	6.699e-06	-0.0005243	0.0227727	0.9816
CTSD	Gestational hypertension	rs72850947	11	1746010	A	G	0.1449	0.017	72.6506	1.794e-17	-0.000762	0.0308801	0.9803
CTSD	Gestational hypertension	rs72850951	11	1763364	A	C	-0.5183	0.0495	109.636	1.13e-25	-0.0621167	0.139501	0.6561
CTSD	Gestational hypertension	rs72850955	11	1777037	C	T	-0.4171	0.0161	671.164	9.62e-148	-0.0027222	0.0349043	0.9378
CTSD	Gestational hypertension	rs75723867	11	1686790	A	C	0.2039	0.0116	308.972	6.255e-69	0.0143881	0.0319478	0.6524
CTSD	Gestational hypertension	rs75957079	11	1892161	A	G	0.0883	0.021	17.68	2.49e-05	-0.0531149	0.0426849	0.2134
CTSD	Gestational hypertension	rs76718089	11	1691785	C	T	0.1421	0.0184	59.642	1.244e-14	-0.113708	0.0832457	0.172
CTSD	Gestational hypertension	rs77040059	11	1730391	A	G	-0.3808	0.0537	50.2858	1.299e-12	-0.0531538	0.132281	0.6878
CTSD	Gestational hypertension	rs78001600	11	1736513	A	G	-0.2464	0.0197	156.44	6.333e-36	0.0043485	0.0376031	0.9079
CTSD	Gestational hypertension	rs78353932	11	1744139	A	G	-0.1999	0.016	156.094	1.228e-35	0.0524411	0.0362473	0.148
CTSD	Gestational hypertension	rs78666913	11	1760675	C	T	-0.1086	0.0231	22.1022	2.561e-06	0.0023102	0.036089	0.949
CTSD	Gestational hypertension	rs78770357	11	1960186	A	G	-0.0727	0.0144	25.4885	4.489e-07	-0.0091161	0.0234963	0.698
CTSD	Gestational hypertension	rs7939461	11	1755542	A	G	-0.1274	0.0127	100.631	9.139e-24	0.0220256	0.0257363	0.3921
CTSD	Gestational hypertension	rs7939758	11	1728138	A	G	0.1259	0.014	80.8715	1.812e-19	0.0424747	0.024154	0.07866
CTSD	Gestational hypertension	rs7942309	11	1828941	A	G	-0.1656	0.0146	128.652	6.371e-30	-0.0228392	0.0260983	0.3815
CTSD	Gestational hypertension	rs80339121	11	1660333	C	T	0.282	0.0623	20.4891	5.976e-06	-0.100325	0.0519997	0.05369
CTSD	Gestational hypertension	rs909116	11	1941946	C	T	-0.0454	0.01	20.6116	5.291e-06	-0.0122212	0.016658	0.4632
CTSD	Gestational hypertension	rs968592	11	1662536	A	G	-0.074	0.0131	31.9096	1.464e-08	-0.0102478	0.0226787	0.6514
CTSL1	Gestational hypertension	rs142694835	9	90421566	A	G	0.8437	0.1914	19.4309	1.04e-05	0.159476	0.29779	0.5923
CTSL1	Gestational hypertension	rs17405252	9	90355837	A	C	0.1497	0.0317	22.301	2.288e-06	0.0223727	0.039273	0.5689
CTSL1	Gestational hypertension	rs1927973	9	90320954	A	G	-0.0826	0.0107	59.5926	1.337e-14	0.0178713	0.016804	0.2875
CTSL1	Gestational hypertension	rs1927979	9	90347783	A	G	-0.1171	0.0105	124.376	4.746e-29	0.0103438	0.0169635	0.542
CTSL1	Gestational hypertension	rs199638053	9	90305418	A	AT	-0.2231	0.0506	19.4401	1.059e-05	-0.0731732	0.0589429	0.2144
CTSL1	Gestational hypertension	rs2111554	9	90224267	C	T	-0.0443	0.0113	15.3692	9.107e-05	0.0078757	0.0184343	0.6692
CTSL1	Gestational hypertension	rs3128491	9	90309703	A	G	-0.0653	0.0107	37.2442	1.182e-09	0.0151413	0.0175759	0.389
CTSL1	Gestational hypertension	rs4503177	9	90369024	A	G	-0.0463	0.0108	18.3787	1.973e-05	0.0103581	0.017048	0.5435
CTSL1	Gestational hypertension	rs55954725	9	90357419	G	T	-0.1205	0.0281	18.3891	1.851e-05	-0.0213833	0.0363533	0.5564
CX3CL1	Gestational hypertension	rs111443964	16	57536443	A	G	-0.1409	0.0249	32.0201	1.478e-08	0.038742	0.0434692	0.3728
CX3CL1	Gestational hypertension	rs11642640	16	57337241	G	T	0.1018	0.0133	58.5858	1.806e-14	-0.014375	0.0180328	0.4254
CX3CL1	Gestational hypertension	rs11648285	16	57303666	C	T	-0.0718	0.0122	34.6361	4.429e-09	0.0394984	0.0169112	0.01951
CX3CL1	Gestational hypertension	rs11648731	16	57314201	A	G	-0.0836	0.018	21.5709	3.417e-06	0.0716296	0.0241639	0.003034
CX3CL1	Gestational hypertension	rs1273585	16	57351093	A	G	-0.1517	0.0166	83.5132	6.902e-20	-0.0329535	0.0248009	0.1839
CX3CL1	Gestational hypertension	rs147671740	16	57555296	C	T	0.156	0.0308	25.6536	4.056e-07	-0.0009248	0.0448686	0.9836
CX3CL1	Gestational hypertension	rs1787784	16	57342194	A	G	-0.1595	0.0122	170.923	4.272e-39	-0.0072046	0.0172354	0.6759
CX3CL1	Gestational hypertension	rs181329066	16	57401909	A	G	0.2554	0.0641	15.8754	6.729e-05	-0.152984	0.0891506	0.08616
CX3CL1	Gestational hypertension	rs191995187	16	57463510	C	T	-0.343	0.0692	24.5684	7.311e-07	0.0340259	0.0926168	0.7133
CX3CL1	Gestational hypertension	rs223816	16	57393287	A	G	-0.081	0.0158	26.2818	3.105e-07	0.0130672	0.0255863	0.6096
CX3CL1	Gestational hypertension	rs223869	16	57494992	A	C	0.1544	0.0223	47.9385	4.752e-12	0.0190082	0.0392203	0.6279
CX3CL1	Gestational hypertension	rs223871	16	57408661	A	G	0.1677	0.0316	28.1638	1.158e-07	-0.0168883	0.0535138	0.7523
CX3CL1	Gestational hypertension	rs223897	16	57444396	C	T	-0.178	0.0121	216.406	5.026e-49	0.0205446	0.0184453	0.2654
CX3CL1	Gestational hypertension	rs2239354	16	57418987	A	G	0.0947	0.0206	21.1332	4.469e-06	0.0255576	0.0302187	0.3977
CX3CL1	Gestational hypertension	rs28695417	16	57443918	A	G	0.1204	0.0212	32.2538	1.452e-08	0.0899244	0.0365662	0.01392
CX3CL1	Gestational hypertension	rs35849109	16	57397889	A	G	0.2299	0.0383	36.0313	1.905e-09	-0.0333346	0.0671388	0.6195
CX3CL1	Gestational hypertension	rs4151115	16	57391748	C	T	0.1768	0.0153	133.531	9.93e-31	-0.0254915	0.0283488	0.3685
CX3CL1	Gestational hypertension	rs4566154	16	57331451	C	T	-0.0443	0.0112	15.6449	7.493e-05	0.0178203	0.0171674	0.2993
CX3CL1	Gestational hypertension	rs4784788	16	57309042	C	T	-0.091	0.02	20.7025	5.322e-06	0.0605609	0.146819	0.68
CX3CL1	Gestational hypertension	rs4784797	16	57383406	C	T	-0.1815	0.0252	51.8743	6.133e-13	0.0144356	0.0421673	0.7321
CX3CL1	Gestational hypertension	rs509704	16	57483190	C	T	-0.1693	0.0254	44.4269	2.598e-11	-0.0354216	0.0328729	0.2812
CX3CL1	Gestational hypertension	rs536004893	16	57387846	C	T	0.3856	0.0967	15.9009	6.691e-05	-0.251889	0.366623	0.492
CX3CL1	Gestational hypertension	rs60359518	16	57336970	C	T	0.1548	0.0256	36.5647	1.409e-09	0.0222877	0.0313459	0.4771
CX3CL1	Gestational hypertension	rs610318	16	57430720	A	G	0.1533	0.0197	60.5553	7.762e-15	0.0194286	0.0287102	0.4986
CX3CL1	Gestational hypertension	rs62037115	16	57458796	A	G	0.5729	0.0689	69.1384	9.112e-17	0.0627827	0.0760455	0.409
CX3CL1	Gestational hypertension	rs62037145	16	57496927	C	T	0.1662	0.0418	15.8092	6.959e-05	0.0805332	0.0807874	0.3188
CX3CL1	Gestational hypertension	rs62039360	16	57513539	A	G	0.1304	0.0272	22.9836	1.663e-06	-0.00283	0.0409231	0.9449
CX3CL1	Gestational hypertension	rs657636	16	57426394	A	G	0.1035	0.0139	55.4436	9.452e-14	0.0348051	0.0208126	0.09446
CX3CL1	Gestational hypertension	rs663133	16	57516802	A	G	-0.1151	0.0117	96.7785	9.697e-23	0.0011205	0.0171352	0.9479
CX3CL1	Gestational hypertension	rs670211	16	57414001	A	G	-0.1993	0.0111	322.38	3.551e-72	-0.0102378	0.0174677	0.5578
CX3CL1	Gestational hypertension	rs71375907	16	57319922	G	T	0.1148	0.0217	27.9875	1.284e-07	-0.009213	0.0339825	0.7863
CX3CL1	Gestational hypertension	rs72784855	16	57378328	A	G	0.1696	0.0229	54.8505	1.341e-13	0.0302997	0.0309491	0.3276
CX3CL1	Gestational hypertension	rs9934434	16	57543173	A	G	0.0597	0.0133	20.1486	6.791e-06	0.0372459	0.0198879	0.0611
CXCL1	Gestational hypertension	rs111720070	4	74869496	A	G	-0.22	0.0407	29.2184	6.331e-08	0.0341358	0.0448391	0.4465
CXCL1	Gestational hypertension	rs11723868	4	74719925	A	G	-0.1845	0.0421	19.2056	1.168e-05	-0.0058156	0.0809869	0.9428
CXCL1	Gestational hypertension	rs12645462	4	74699742	A	G	0.2193	0.0224	95.8476	1.142e-22	-0.0082859	0.035409	0.815
CXCL1	Gestational hypertension	rs138884407	4	74645239	A	G	0.3345	0.057	34.4384	4.45e-09	0.0638793	0.0708809	0.3675
CXCL1	Gestational hypertension	rs139071863	4	74824817	G	T	0.2592	0.0565	21.0462	4.427e-06	0.0609266	0.161375	0.7058
CXCL1	Gestational hypertension	rs149525780	4	74675630	A	G	0.5004	0.0463	116.808	3.353e-27	-0.0062085	0.0700838	0.9294
CXCL1	Gestational hypertension	rs151101020	4	74705812	C	T	0.6425	0.1285	25	5.68e-07	-0.149954	0.170473	0.3791
CXCL1	Gestational hypertension	rs1957078	4	74704582	A	C	-0.0664	0.012	30.6178	2.821e-08	-0.0044471	0.0169893	0.7935
CXCL1	Gestational hypertension	rs2145613	4	74727966	C	T	0.202	0.0316	40.8628	1.538e-10	0.0490909	0.0423615	0.2465
CXCL1	Gestational hypertension	rs3117602	4	74732886	A	C	0.5353	0.0248	465.898	2.41e-103	0.0028245	0.0487577	0.9538
CXCL1	Gestational hypertension	rs3117604	4	74734668	C	T	0.2834	0.0123	530.872	5.81e-117	0.004741	0.0185652	0.7984
CXCL1	Gestational hypertension	rs370655	4	74903134	C	T	0.0535	0.0114	22.0241	2.736e-06	-0.003121	0.0175707	0.859
CXCL1	Gestational hypertension	rs3775488	4	74862852	C	T	0.0516	0.0129	16	6.609e-05	-0.0302416	0.0183783	0.09987
CXCL1	Gestational hypertension	rs4694649	4	74760458	G	T	0.1743	0.0145	144.497	3.931e-33	-0.0034639	0.0202284	0.864
CXCL1	Gestational hypertension	rs60351616	4	74740529	A	G	0.2842	0.0591	23.1245	1.51e-06	0.0108381	0.113591	0.924
CXCL1	Gestational hypertension	rs73827894	4	74593226	A	G	0.1673	0.0394	18.0302	2.181e-05	-0.351845	0.252046	0.1627
CXCL1	Gestational hypertension	rs74579577	4	74743368	C	T	-0.1239	0.0283	19.1677	1.217e-05	0.0192135	0.0351988	0.5852
CXCL1	Gestational hypertension	rs75761808	4	74876667	A	G	0.176	0.0418	17.7285	2.578e-05	-0.0419772	0.0481513	0.3833
CXCL1	Gestational hypertension	rs75921245	4	74816483	A	G	0.4891	0.115	18.0884	2.107e-05	0.065827	0.122391	0.5907
CXCL1	Gestational hypertension	rs7671525	4	74792031	A	C	-0.0935	0.0144	42.1598	8.045e-11	0.0080207	0.0237768	0.7359
CXCL1	Gestational hypertension	rs7695276	4	74724385	C	T	-0.1158	0.0157	54.4024	1.611e-13	-0.0038772	0.0218856	0.8594
CXCL1	Gestational hypertension	rs78636581	4	74657202	A	G	0.4283	0.0623	47.2629	6.433e-12	0.0271988	0.136159	0.8417
CXCL1	Gestational hypertension	rs941758	4	74718941	A	C	-0.1671	0.0127	173.119	1.122e-39	0.0125615	0.0186977	0.5017
CXCL16	Gestational hypertension	rs1060431	17	4840868	A	G	-0.061	0.0151	16.3195	5.23e-05	0.0121493	0.028644	0.6715
CXCL16	Gestational hypertension	rs111799880	17	4558811	G	T	0.2134	0.0442	23.3101	1.349e-06	0.101547	0.0775608	0.1904
CXCL16	Gestational hypertension	rs11568075	17	4544641	A	G	-0.1319	0.0267	24.4043	8.127e-07	-0.0108239	0.0494977	0.8269
CXCL16	Gestational hypertension	rs11657040	17	4658412	A	C	0.0838	0.0119	49.59	1.984e-12	0.0061169	0.0177835	0.7309
CXCL16	Gestational hypertension	rs11658971	17	4637698	A	G	0.1591	0.0149	114.017	9.535e-27	-0.0035501	0.027839	0.8985
CXCL16	Gestational hypertension	rs12150491	17	4532697	C	T	0.0514	0.0112	21.0615	4.62e-06	0.0199723	0.0182305	0.2733
CXCL16	Gestational hypertension	rs12937934	17	4696873	A	C	0.0729	0.0118	38.1673	5.577e-10	-0.0396678	0.0606548	0.5131
CXCL16	Gestational hypertension	rs140340376	17	4642736	A	G	-0.3916	0.0853	21.076	4.407e-06	0.006517	0.137045	0.9621
CXCL16	Gestational hypertension	rs144339814	17	4635448	A	G	0.2552	0.0365	48.885	2.703e-12	-0.0300145	0.0540492	0.5787
CXCL16	Gestational hypertension	rs185736964	17	4652830	A	G	-0.301	0.0758	15.7687	7.13e-05	-0.142291	0.15393	0.3553
CXCL16	Gestational hypertension	rs1876444	17	4638484	C	T	0.1112	0.0097	131.421	1.218e-30	0.0202003	0.0168381	0.2303
CXCL16	Gestational hypertension	rs1986350	17	4628553	A	G	-0.1267	0.0123	106.107	5.377e-25	0.0102374	0.0223529	0.647
CXCL16	Gestational hypertension	rs3169950	17	4699552	A	G	0.0554	0.0107	26.8072	2.442e-07	0.0079303	0.0175923	0.6521
CXCL16	Gestational hypertension	rs34009049	17	4672333	A	G	0.1077	0.0101	113.707	2.542e-26	0.0189095	0.0185364	0.3077
CXCL16	Gestational hypertension	rs35186877	17	4625892	A	G	-0.1658	0.0122	184.693	6.412e-42	-0.018514	0.0227578	0.4159
CXCL16	Gestational hypertension	rs3826517	17	4645324	C	T	0.0607	0.0105	33.4194	7.008e-09	-0.0094313	0.0174559	0.589
CXCL16	Gestational hypertension	rs4790698	17	4645994	A	C	0.0885	0.011	64.7293	6.751e-16	0.0163697	0.0202153	0.4181
CXCL16	Gestational hypertension	rs4790706	17	4689572	C	T	0.1022	0.0103	98.4526	2.344e-23	-0.0154603	0.0171229	0.3666
CXCL16	Gestational hypertension	rs58778188	17	4695185	A	G	-0.098	0.0139	49.7076	1.872e-12	-0.0077419	0.019673	0.6939
CXCL16	Gestational hypertension	rs61759530	17	4726143	G	T	-0.1946	0.0401	23.5503	1.246e-06	-0.0164228	0.0479221	0.7318
CXCL16	Gestational hypertension	rs62064983	17	4588856	A	G	0.048	0.0114	17.7285	2.464e-05	0.0175701	0.0173166	0.3103
CXCL16	Gestational hypertension	rs7220870	17	4545218	A	C	0.0776	0.0119	42.5236	7.22e-11	0.0371613	0.020816	0.07423
CXCL16	Gestational hypertension	rs743646	17	4536241	C	T	0.0649	0.0157	17.088	3.464e-05	-0.0111621	0.0296602	0.7067
CXCL16	Gestational hypertension	rs75364523	17	4723121	A	G	-0.0858	0.0159	29.1193	6.201e-08	-0.0311995	0.0277098	0.2602
CXCL16	Gestational hypertension	rs8080014	17	4671566	C	T	-0.1212	0.0101	144	3.471e-33	-0.0018956	0.017232	0.9124
CXCL16	Gestational hypertension	rs8182325	17	4544551	C	T	0.0863	0.0154	31.4037	2.261e-08	0.012627	0.0293676	0.6672
CXCL16	Gestational hypertension	rs9890937	17	4660508	A	G	0.0914	0.0104	77.2371	1.169e-18	0.008165	0.0173098	0.6371
CXCL16	Gestational hypertension	rs9893197	17	4757598	C	T	-0.0489	0.0106	21.2817	3.746e-06	0.0179879	0.0187718	0.3379
CXCL16	Gestational hypertension	rs9898560	17	4586716	C	T	0.1359	0.0262	26.9052	2.047e-07	0.0160993	0.0352419	0.6478
CXCL16	Gestational hypertension	rs9907946	17	4652342	A	G	0.1019	0.0106	92.4138	5.834e-22	0.012794	0.0177291	0.4705
CXCL6	Gestational hypertension	rs10938102	4	74712802	A	G	-0.14	0.0218	41.2423	1.372e-10	0.0316779	0.031801	0.3192
CXCL6	Gestational hypertension	rs111621971	4	74626247	A	C	-0.1795	0.0423	18.0073	2.227e-05	-0.0053718	0.0848532	0.9495
CXCL6	Gestational hypertension	rs111633684	4	74554069	A	G	0.2613	0.0189	191.142	1.274e-43	0.0065621	0.0261816	0.8021
CXCL6	Gestational hypertension	rs112901770	4	74624582	A	G	0.3089	0.0358	74.4509	5.682e-18	0.0668207	0.0398063	0.09322
CXCL6	Gestational hypertension	rs113364362	4	74582831	A	G	0.2466	0.0319	59.7592	1.011e-14	-0.0400811	0.0607673	0.5095
CXCL6	Gestational hypertension	rs114297217	4	74516446	A	G	0.1487	0.036	17.0615	3.617e-05	-0.0161814	0.0367434	0.6597
CXCL6	Gestational hypertension	rs114426411	4	74788267	C	T	-0.1352	0.0337	16.0951	5.89e-05	0.035938	0.0436891	0.4107
CXCL6	Gestational hypertension	rs114673547	4	74888622	C	T	-0.1739	0.0412	17.8158	2.428e-05	-0.0476921	0.0533707	0.3715
CXCL6	Gestational hypertension	rs115617574	4	74781473	A	C	-0.2612	0.0601	18.8885	1.395e-05	0.0635912	0.0667801	0.341
CXCL6	Gestational hypertension	rs116515151	4	74665115	C	T	-0.2365	0.0511	21.4201	3.687e-06	-0.306481	0.121962	0.01197
CXCL6	Gestational hypertension	rs116720008	4	74671190	A	G	-0.2418	0.0444	29.6583	5.035e-08	-0.0401153	0.048819	0.4112
CXCL6	Gestational hypertension	rs11723868	4	74719925	A	G	-0.2256	0.0436	26.7735	2.277e-07	-0.0058156	0.0809869	0.9428
CXCL6	Gestational hypertension	rs12506479	4	74592161	C	T	0.0628	0.0145	18.7579	1.482e-05	-0.000188	0.0197524	0.9924
CXCL6	Gestational hypertension	rs12643330	4	74729606	C	T	0.1611	0.0142	128.711	1.224e-29	0.0219457	0.0190642	0.2497
CXCL6	Gestational hypertension	rs12645462	4	74699742	A	G	-0.2147	0.0235	83.4696	7.22e-20	-0.0082859	0.035409	0.815
CXCL6	Gestational hypertension	rs12650864	4	74523824	G	T	0.1693	0.0141	144.17	2.872e-33	0.0178079	0.0190755	0.3505
CXCL6	Gestational hypertension	rs139071863	4	74824817	G	T	0.2886	0.0635	20.656	5.534e-06	0.0609266	0.161375	0.7058
CXCL6	Gestational hypertension	rs140560787	4	74701493	A	G	-0.234	0.045	27.04	1.935e-07	0.0282493	0.0627981	0.6528
CXCL6	Gestational hypertension	rs141201504	4	74635159	G	T	0.3284	0.0676	23.6	1.19e-06	-0.0123059	0.0588166	0.8343
CXCL6	Gestational hypertension	rs145676652	4	74659279	A	G	-0.2214	0.0383	33.4162	7.375e-09	-0.0393137	0.0482153	0.4149
CXCL6	Gestational hypertension	rs146816971	4	74597832	A	C	0.5965	0.1413	17.8212	2.436e-05	-0.449346	0.227797	0.04854
CXCL6	Gestational hypertension	rs149467589	4	74620932	A	G	0.6184	0.124	24.8711	6.139e-07	0.202206	0.460332	0.6605
CXCL6	Gestational hypertension	rs149525780	4	74675630	A	G	-0.2145	0.0487	19.3998	1.042e-05	-0.0062085	0.0700838	0.9294
CXCL6	Gestational hypertension	rs17811212	4	74751889	A	G	0.2092	0.0239	76.6174	2.063e-18	-0.0178196	0.0373317	0.6331
CXCL6	Gestational hypertension	rs181277943	4	74748290	A	G	0.5626	0.1211	21.583	3.414e-06	-0.0737961	0.164594	0.6539
CXCL6	Gestational hypertension	rs182192448	4	74822834	A	G	0.2749	0.0504	29.7501	5.003e-08	-0.149503	0.132553	0.2594
CXCL6	Gestational hypertension	rs186484752	4	74576681	A	G	0.3112	0.0782	15.8367	6.865e-05	-0.0827272	0.0900551	0.3583
CXCL6	Gestational hypertension	rs187025837	4	74726798	C	T	0.3597	0.0514	48.9728	2.55e-12	-0.0692471	0.0566327	0.2214
CXCL6	Gestational hypertension	rs192587156	4	74678624	A	G	0.3625	0.0608	35.5475	2.444e-09	0.142614	0.0576474	0.01336
CXCL6	Gestational hypertension	rs200340043	4	74537148	T	TTTCCTGGTCTGC	-0.1853	0.0463	16.0173	6.191e-05	0.214512	0.12836	0.09469
CXCL6	Gestational hypertension	rs2208468	4	74687646	A	G	0.4416	0.0689	41.079	1.473e-10	-0.0940611	0.102425	0.3584
CXCL6	Gestational hypertension	rs34113697	4	74509344	C	T	-0.071	0.0151	22.1087	2.758e-06	0.0124599	0.0650179	0.848
CXCL6	Gestational hypertension	rs3756072	4	74718337	A	G	0.3168	0.0164	373.149	4.49e-83	0.0033049	0.0219947	0.8806
CXCL6	Gestational hypertension	rs4694176	4	74519733	A	C	-0.1048	0.0116	81.6219	1.468e-19	-0.0074773	0.0173211	0.666
CXCL6	Gestational hypertension	rs55704092	4	74632441	A	G	-0.2053	0.0241	72.5678	1.678e-17	-0.0541961	0.0505496	0.2837
CXCL6	Gestational hypertension	rs55764663	4	74539734	A	G	-0.0635	0.0138	21.1733	4.254e-06	-0.0138136	0.0176006	0.4326
CXCL6	Gestational hypertension	rs58821467	4	74680967	C	T	-0.4194	0.0356	138.79	4.625e-32	-0.0171102	0.050361	0.734
CXCL6	Gestational hypertension	rs593641	4	74758439	A	G	0.0975	0.0141	47.8158	4.813e-12	-0.0021	0.0194268	0.9139
CXCL6	Gestational hypertension	rs66505442	4	74510948	C	T	-0.133	0.0301	19.5241	9.756e-06	-0.0178492	0.0448783	0.6908
CXCL6	Gestational hypertension	rs6843425	4	74712176	C	T	-0.2397	0.0422	32.2635	1.341e-08	0.0699022	0.0958559	0.4659
CXCL6	Gestational hypertension	rs6858086	4	74737471	C	T	-0.1275	0.0127	100.789	9.069e-24	0.0064174	0.0177677	0.718
CXCL6	Gestational hypertension	rs72649167	4	74539183	A	G	-0.2022	0.0398	25.8105	3.799e-07	-0.0418189	0.0538079	0.437
CXCL6	Gestational hypertension	rs72649177	4	74573296	C	T	-0.3398	0.0678	25.1181	5.344e-07	-0.0288005	0.0725221	0.6913
CXCL6	Gestational hypertension	rs72650832	4	74673564	C	T	0.4391	0.0114	1483.6	1e-200	0.0051124	0.0171983	0.7663
CXCL6	Gestational hypertension	rs73827894	4	74593226	A	G	0.1836	0.0395	21.6048	3.306e-06	-0.351845	0.252046	0.1627
CXCL6	Gestational hypertension	rs7690856	4	74582547	A	G	0.4183	0.0845	24.5054	7.377e-07	-0.0424761	0.0466766	0.3628
CXCL6	Gestational hypertension	rs77600329	4	74620686	G	T	0.5069	0.0479	111.989	3.311e-26	0.184917	0.0784639	0.01844
CXCL6	Gestational hypertension	rs78779291	4	74652286	C	T	-0.2217	0.0256	74.9983	5.201e-18	-0.005395	0.0276104	0.8451
CXCL6	Gestational hypertension	rs78993653	4	74609959	C	T	-0.1753	0.0382	21.059	4.534e-06	0.0371257	0.0524941	0.4794
CXCL6	Gestational hypertension	rs79187101	4	74635512	A	G	0.2395	0.0309	60.075	9.356e-15	-0.0004935	0.0492014	0.992
Dkk-1	Gestational hypertension	rs10824580	10	54263266	A	C	-0.0602	0.0144	17.477	2.946e-05	0.0075501	0.0188688	0.6891
Dkk-1	Gestational hypertension	rs11001584	10	54081821	A	G	-0.0615	0.0122	25.4115	4.307e-07	0.0009075	0.0279755	0.9741
Dkk-1	Gestational hypertension	rs11002340	10	54274078	C	T	0.0986	0.0214	21.2288	4.145e-06	0.0138439	0.02577	0.5911
Dkk-1	Gestational hypertension	rs35962022	10	54087668	A	G	-0.0547	0.0141	15.05	9.778e-05	-0.122318	0.133364	0.3591
Dkk-1	Gestational hypertension	rs60500959	10	54170200	A	G	-0.0776	0.0177	19.221	1.115e-05	-0.0236928	0.0266375	0.3738
Dkk-1	Gestational hypertension	rs7093925	10	54129654	A	G	-0.0948	0.0103	84.7115	4.156e-20	-0.0120771	0.0170424	0.4785
Dkk-1	Gestational hypertension	rs77599405	10	54159820	A	G	0.1918	0.0363	27.918	1.309e-07	-0.0318973	0.048483	0.5106
ECP	Gestational hypertension	rs117234085	14	21452483	A	G	-0.4854	0.1197	16.4441	5.031e-05	-0.0702532	0.0582498	0.2278
ECP	Gestational hypertension	rs117344437	14	21426397	A	C	-0.5916	0.1293	20.9343	4.766e-06	-0.0850869	0.0607981	0.1617
ECP	Gestational hypertension	rs117447078	14	21407926	A	G	-0.8546	0.1759	23.6045	1.184e-06	-0.0433871	0.0557971	0.4368
ECP	Gestational hypertension	rs117512982	14	21399411	C	T	-0.7036	0.1311	28.8036	8.005e-08	-0.0498994	0.0562503	0.375
ECP	Gestational hypertension	rs141078925	14	21417488	G	T	-0.6496	0.1331	23.8197	1.059e-06	-0.087837	0.0644957	0.1732
ECP	Gestational hypertension	rs143181084	14	21405242	A	G	-0.6751	0.1326	25.9208	3.544e-07	-0.0466919	0.0556674	0.4016
ECP	Gestational hypertension	rs143705797	14	21430096	G	T	-0.5852	0.1285	20.7397	5.311e-06	-0.0841781	0.0607632	0.1659
ECP	Gestational hypertension	rs144394229	14	21419802	A	G	-0.6331	0.132	23.0037	1.624e-06	-0.621083	0.868363	0.4745
ECP	Gestational hypertension	rs1889774	14	21440463	A	G	-0.0781	0.0194	16.2068	5.761e-05	-0.0074514	0.0169654	0.6605
ECP	Gestational hypertension	rs2771360	14	21423055	C	T	0.5272	0.1192	19.5613	9.738e-06	0.104989	0.05977	0.079
ECP	Gestational hypertension	rs3811340	14	21456342	A	G	-0.5735	0.1284	19.9497	7.93e-06	-0.0829721	0.0574097	0.1484
ECP	Gestational hypertension	rs56145810	14	21357547	A	G	0.5351	0.07	58.4351	2.142e-14	0.0646724	0.0658926	0.3264
ECP	Gestational hypertension	rs61119481	14	21340567	A	G	0.1826	0.0297	37.7997	8.205e-10	0.0585837	0.0247827	0.01808
ECP	Gestational hypertension	rs61980361	14	21352088	A	G	-0.1765	0.0222	63.2097	1.791e-15	-0.0141702	0.020262	0.4843
ECP	Gestational hypertension	rs7159673	14	21392009	A	C	-0.1352	0.0211	41.0571	1.436e-10	0.0055993	0.0208304	0.7881
ECP	Gestational hypertension	rs76280299	14	21412144	C	T	-0.4823	0.1171	16.9637	3.833e-05	-0.089439	0.060083	0.1366
ECP	Gestational hypertension	rs77406793	14	21339702	A	G	-0.8112	0.1355	35.8408	2.131e-09	-0.031957	0.0541672	0.5552
ECP	Gestational hypertension	rs77772531	14	21433875	A	G	0.4044	0.0448	81.4829	1.903e-19	0.0039933	0.0479797	0.9337
ECP	Gestational hypertension	rs78713618	14	21461249	C	T	-0.6968	0.1541	20.4461	6.128e-06	-0.0704575	0.0582522	0.2265
ECP	Gestational hypertension	rs78844686	14	21402768	A	G	-0.7036	0.1312	28.7597	8.186e-08	-0.0464942	0.0556571	0.4035
ECP	Gestational hypertension	rs80259132	14	21421139	A	G	-0.6166	0.1314	22.0199	2.718e-06	-0.0855898	0.0608073	0.1593
EGF	Gestational hypertension	rs4279279	4	110855937	G	T	0.1329	0.0181	53.9129	2.377e-13	0.0015742	0.0177813	0.9295
EGF	Gestational hypertension	rs6852679	4	110804414	C	T	-0.0916	0.0219	17.4945	2.786e-05	0.006288	0.0204832	0.7589
EGF	Gestational hypertension	rs968600	4	111117789	A	G	0.1002	0.0251	15.9363	6.511e-05	0.0201595	0.027101	0.457
EN-RAGE	Gestational hypertension	rs11205280	1	153359781	A	C	0.1666	0.0197	71.5184	2.716e-17	0.0110702	0.0284219	0.6969
EN-RAGE	Gestational hypertension	rs12039751	1	153426160	A	G	0.0965	0.0207	21.7327	3.258e-06	0.0403223	0.027279	0.1394
EN-RAGE	Gestational hypertension	rs12119788	1	153330178	A	G	0.1199	0.0234	26.2547	2.93e-07	-0.0029792	0.0267106	0.9112
EN-RAGE	Gestational hypertension	rs145603500	1	153369537	A	G	0.2236	0.0473	22.3471	2.275e-06	0.0284894	0.0614437	0.6429
EN-RAGE	Gestational hypertension	rs3014874	1	153337943	A	G	-0.1659	0.0147	127.367	1.639e-29	-0.0135367	0.019563	0.489
EN-RAGE	Gestational hypertension	rs3014875	1	153338751	A	G	-0.0677	0.0132	26.3045	2.924e-07	-0.0097144	0.018068	0.5908
EN-RAGE	Gestational hypertension	rs4507965	1	153400685	A	G	0.1726	0.0293	34.7013	3.672e-09	-0.0067825	0.0398331	0.8648
EN-RAGE	Gestational hypertension	rs6700785	1	153425008	C	T	-0.0745	0.014	28.3176	1.027e-07	-0.0142372	0.020788	0.4934
ESM-1	Gestational hypertension	rs1118564	5	54212409	C	T	0.0634	0.0159	15.8995	6.588e-05	-0.0382434	0.0170747	0.02511
ESM-1	Gestational hypertension	rs4865884	5	54202039	A	G	0.1325	0.0199	44.3328	2.83e-11	-0.0169661	0.0198391	0.3925
ESM-1	Gestational hypertension	rs6875661	5	54324622	C	T	-0.1092	0.0183	35.6076	2.669e-09	0.0114722	0.0178908	0.5214
ESM-1	Gestational hypertension	rs6877572	5	54252345	C	T	0.0975	0.0177	30.3433	3.636e-08	-0.0330159	0.0173556	0.05713
FABP4	Gestational hypertension	rs111550993	8	82578782	A	G	-0.2294	0.0416	30.4089	3.606e-08	0.0407013	0.0440927	0.356
FABP4	Gestational hypertension	rs11996828	8	82318930	A	G	-0.0476	0.0109	19.0704	1.282e-05	-0.0302298	0.0208105	0.1463
FABP4	Gestational hypertension	rs139483387	8	82203872	A	G	-0.4145	0.099	17.5299	2.81e-05	0.0019669	0.115971	0.9865
FABP4	Gestational hypertension	rs16909187	8	82390717	A	G	-0.0922	0.0125	54.4054	1.951e-13	0.0102684	0.0230776	0.6564
FABP4	Gestational hypertension	rs62514765	8	82433970	A	G	-0.072	0.0107	45.2791	1.789e-11	0.0161182	0.0183165	0.3789
FABP4	Gestational hypertension	rs72538580	8	82550445	G	GT	-0.0606	0.0146	17.2282	3.434e-05	0.0171591	0.0212554	0.4195
FAS	Gestational hypertension	rs10788624	10	90746230	C	T	-0.0939	0.014	44.9858	1.926e-11	0.0076651	0.0261534	0.7695
FAS	Gestational hypertension	rs10887918	10	90904111	C	T	-0.0498	0.0114	19.0831	1.168e-05	0.0019092	0.0174948	0.9131
FAS	Gestational hypertension	rs11202900	10	90690465	A	G	0.0666	0.0119	31.3224	2.026e-08	-0.0049915	0.0212766	0.8145
FAS	Gestational hypertension	rs11202915	10	90735832	A	G	-0.057	0.0111	26.3696	2.738e-07	-0.0114509	0.0175005	0.5129
FAS	Gestational hypertension	rs1214549	10	90591896	C	T	-0.0685	0.0104	43.3825	4.966e-11	-0.0026872	0.0170363	0.8747
FAS	Gestational hypertension	rs13500	10	90973492	A	G	0.0695	0.015	21.4678	3.707e-06	0.0234486	0.0354474	0.5083
FAS	Gestational hypertension	rs1389	10	90702705	A	G	0.093	0.0123	57.1684	4.006e-14	-0.0055892	0.0204818	0.7849
FAS	Gestational hypertension	rs139740751	10	90584391	A	G	-0.2049	0.0417	24.1441	8.946e-07	0.0416641	0.0560492	0.4573
FAS	Gestational hypertension	rs150729260	10	90843975	A	G	-0.0964	0.0192	25.2088	4.893e-07	0.0125867	0.0369777	0.7336
FAS	Gestational hypertension	rs188572	10	90574813	A	G	-0.1432	0.0276	26.9196	2.086e-07	0.0013067	0.0446729	0.9767
FAS	Gestational hypertension	rs1926195	10	90753758	A	G	-0.0399	0.0095	17.64	2.944e-05	-0.0085421	0.0168132	0.6114
FAS	Gestational hypertension	rs1926202	10	90787957	C	T	0.0498	0.0106	22.0723	2.573e-06	-0.0076448	0.0167445	0.648
FAS	Gestational hypertension	rs1977389	10	90773494	G	T	0.1944	0.0095	418.741	3.04e-92	-0.0090437	0.0168987	0.5925
FAS	Gestational hypertension	rs2105436	10	90802924	G	T	0.0475	0.0096	24.4819	6.975e-07	0.0196319	0.0169682	0.2473
FAS	Gestational hypertension	rs28362318	10	90768680	A	G	-0.3665	0.0719	25.9831	3.412e-07	-0.0666621	0.105747	0.5284
FAS	Gestational hypertension	rs2841010	10	90899444	C	T	0.0568	0.0113	25.2662	4.824e-07	-0.0197551	0.019904	0.3209
FAS	Gestational hypertension	rs2841012	10	90904160	C	T	0.1368	0.0247	30.6746	3.057e-08	-0.0109557	0.0248412	0.6592
FAS	Gestational hypertension	rs2862829	10	90787308	C	T	-0.0498	0.0123	16.3926	5.428e-05	-0.0157868	0.0177889	0.3748
FAS	Gestational hypertension	rs303540	10	90561093	A	G	-0.0655	0.0122	28.8246	7.563e-08	-0.0187135	0.0204689	0.3606
FAS	Gestational hypertension	rs3218613	10	90762938	A	G	-0.5801	0.0496	136.786	1.183e-31	-0.063918	0.102778	0.534
FAS	Gestational hypertension	rs34688120	10	90815194	C	T	-0.0619	0.0095	42.4555	8.909e-11	-6.73e-05	0.0170555	0.9969
FAS	Gestational hypertension	rs41284110	10	90701308	A	G	0.085	0.0195	19.0007	1.268e-05	-0.0358905	0.0454095	0.4293
FAS	Gestational hypertension	rs66623103	10	90825658	A	AAT	-0.1438	0.0249	33.3518	7.907e-09	-0.0704327	0.0411979	0.08734
FAS	Gestational hypertension	rs7092881	10	90787238	G	T	-0.1907	0.014	185.543	2.168e-42	0.0293023	0.0238006	0.2183
FAS	Gestational hypertension	rs7099595	10	90830635	G	T	-0.0666	0.0096	48.1289	4.438e-12	0.0031203	0.0167756	0.8524
FAS	Gestational hypertension	rs72810908	10	90786045	C	T	-0.2686	0.0128	440.344	2.23e-98	0.0228187	0.0223422	0.3071
FAS	Gestational hypertension	rs77835145	10	90899745	A	C	-0.3031	0.0385	61.9798	3.439e-15	-0.0738117	0.0546444	0.1768
FAS	Gestational hypertension	rs7914848	10	90822131	C	T	-0.1192	0.011	117.427	2.413e-27	0.0044196	0.0202194	0.827
FAS	Gestational hypertension	rs80058056	10	90739054	A	G	0.0633	0.0155	16.678	4.57e-05	-0.0307398	0.0285947	0.2824
FAS	Gestational hypertension	rs80178021	10	90743323	A	C	0.1604	0.0326	24.2088	8.76e-07	-0.0314476	0.055374	0.5701
FAS	Gestational hypertension	rs80218027	10	90806159	C	T	0.0601	0.0143	17.6635	2.671e-05	-0.00261	0.0257606	0.9193
FAS	Gestational hypertension	rs9658702	10	90757245	A	G	0.1647	0.0178	85.6145	2.609e-20	-0.0012608	0.0305526	0.9671
FAS	Gestational hypertension	rs9658735	10	90763599	A	G	-0.4502	0.0719	39.2061	3.891e-10	-0.154432	0.236801	0.5143
FAS	Gestational hypertension	rs9658748	10	90765647	G	T	0.1301	0.0159	66.9515	2.523e-16	-0.0282048	0.0272871	0.3013
FAS	Gestational hypertension	rs9658771	10	90773525	A	G	-0.2821	0.0428	43.4429	4.263e-11	0.0009154	0.0633568	0.9885
FAS	Gestational hypertension	rs9658785	10	90776334	C	T	-0.1932	0.0266	52.7535	4.038e-13	0.080564	0.0422565	0.05658
FAS	Gestational hypertension	rs982764	10	90769998	C	T	-0.2452	0.01	601.23	1.52e-132	0.0275774	0.0175318	0.1157
FGF-23	Gestational hypertension	rs11063118	12	4481564	C	T	-0.0585	0.0134	19.0591	1.371e-05	0.0001177	0.018979	0.9951
FGF-23	Gestational hypertension	rs11063135	12	4512480	A	G	0.054	0.0135	16	6.496e-05	-0.0241707	0.0212871	0.2562
FGF-23	Gestational hypertension	rs2075317	12	4492315	C	T	0.0557	0.0117	22.6641	2.024e-06	0.0078594	0.016977	0.6434
FGF-23	Gestational hypertension	rs4766238	12	4502791	C	T	-0.0682	0.0138	24.4237	7.893e-07	-0.0534602	0.0804786	0.5065
FGF-23	Gestational hypertension	rs55896784	12	4465771	A	G	0.0839	0.0181	21.4866	3.609e-06	0.0190026	0.0298239	0.524
FGF-23	Gestational hypertension	rs7955866	12	4479549	A	G	-0.0915	0.0178	26.4242	2.646e-07	-0.0026611	0.0262461	0.9192
FS	Gestational hypertension	rs10428541	5	52725158	G	T	-0.0508	0.0113	20.2102	6.583e-06	0.0079277	0.0179773	0.6592
FS	Gestational hypertension	rs115884241	5	52796070	A	G	-0.167	0.0318	27.579	1.444e-07	-0.0297653	0.0471068	0.5275
FS	Gestational hypertension	rs11748505	5	52896652	C	T	0.1509	0.0351	18.4827	1.687e-05	-0.0212163	0.047245	0.6534
FS	Gestational hypertension	rs13156337	5	52864795	C	T	0.0842	0.0183	21.1701	4.074e-06	-0.0175573	0.0274546	0.5225
FS	Gestational hypertension	rs1363969	5	52771517	A	G	-0.0656	0.0109	36.2205	2.056e-09	-0.0138623	0.0174639	0.4273
FS	Gestational hypertension	rs1469101	5	52783408	C	T	-0.0763	0.0108	49.9116	1.75e-12	-0.0139465	0.017381	0.4223
FS	Gestational hypertension	rs28669844	5	52757924	C	T	0.0509	0.0116	19.2539	1.21e-05	0.0073155	0.0177226	0.6798
FS	Gestational hypertension	rs61651431	5	52740442	G	T	-0.0712	0.0149	22.8343	1.901e-06	-0.023911	0.0230794	0.3002
FS	Gestational hypertension	rs62370480	5	52774510	A	G	-0.1025	0.013	62.1672	2.48e-15	0.0181946	0.0198824	0.3601
FS	Gestational hypertension	rs6450140	5	52799177	A	C	-0.0762	0.0131	33.8351	5.662e-09	-0.0151413	0.0210483	0.4719
FS	Gestational hypertension	rs72750112	5	52836385	A	C	-0.0871	0.0207	17.705	2.571e-05	-0.0217662	0.0416298	0.6011
FS	Gestational hypertension	rs77225675	5	52738325	A	G	0.1861	0.0457	16.5829	4.62e-05	0.0498001	0.0534493	0.3515
FS	Gestational hypertension	rs7736891	5	52808873	A	G	0.0507	0.0109	21.6353	3.402e-06	0.0261673	0.0171026	0.126
Gal-3	Gestational hypertension	rs111398995	14	55674609	C	T	0.3633	0.0875	17.2391	3.323e-05	-0.266279	0.186896	0.1542
Gal-3	Gestational hypertension	rs111619978	14	55692120	C	T	0.1634	0.0331	24.3696	8.015e-07	-0.0295822	0.0581497	0.6109
Gal-3	Gestational hypertension	rs112424812	14	55627919	A	G	-0.124	0.0177	49.0791	2.475e-12	0.0758717	0.031194	0.01501
Gal-3	Gestational hypertension	rs112884718	14	55434294	C	T	-0.7335	0.0474	239.466	5.914e-54	0.236121	0.143615	0.1002
Gal-3	Gestational hypertension	rs113512152	14	55489374	A	G	0.2019	0.0504	16.0477	6.197e-05	-0.15403	0.0733857	0.03582
Gal-3	Gestational hypertension	rs116848050	14	55751814	A	G	0.1495	0.0211	50.2016	1.317e-12	-0.122701	0.0545947	0.02461
Gal-3	Gestational hypertension	rs117044971	14	55634902	A	C	-0.1071	0.0182	34.6287	4.315e-09	0.0407038	0.034463	0.2376
Gal-3	Gestational hypertension	rs117709190	14	55517633	A	G	-0.6187	0.027	525.089	7.67e-116	0.0570743	0.0478574	0.233
Gal-3	Gestational hypertension	rs11845948	14	55567991	C	T	-0.3221	0.011	857.425	8.3e-189	0.0512056	0.0187108	0.006206
Gal-3	Gestational hypertension	rs11846809	14	55401782	C	T	-0.2202	0.0093	560.62	1.36e-123	0.0500864	0.0169229	0.003079
Gal-3	Gestational hypertension	rs12436304	14	55573971	A	G	0.2272	0.0297	58.5199	2.074e-14	0.0379876	0.0473078	0.422
Gal-3	Gestational hypertension	rs13379218	14	55685557	C	T	-0.8018	0.0388	427.04	4.42e-95	0.211566	0.18077	0.2419
Gal-3	Gestational hypertension	rs137919252	14	55404230	C	T	-0.2896	0.0314	85.0624	3.183e-20	0.0503542	0.0520577	0.3334
Gal-3	Gestational hypertension	rs140186646	14	55477682	C	T	-0.3263	0.0536	37.0599	1.158e-09	0.0337555	0.0536704	0.5294
Gal-3	Gestational hypertension	rs141419326	14	55416151	A	G	-0.0739	0.0148	24.9325	6.489e-07	0.0666685	0.0263067	0.01127
Gal-3	Gestational hypertension	rs143246294	14	55701443	G	T	-0.5969	0.0316	356.803	1.621e-79	-0.188332	0.218291	0.3883
Gal-3	Gestational hypertension	rs143443929	14	55474326	C	T	0.216	0.0443	23.7739	1.062e-06	0.223264	0.0833624	0.007401
Gal-3	Gestational hypertension	rs145380538	14	55786595	A	G	0.2409	0.0544	19.6099	9.526e-06	-0.0161249	0.0675425	0.8113
Gal-3	Gestational hypertension	rs148777341	14	55727391	A	G	0.1989	0.0489	16.5444	4.742e-05	0.161189	0.0893226	0.07114
Gal-3	Gestational hypertension	rs17128136	14	55510110	A	G	0.1165	0.0168	48.0876	4.604e-12	-0.0674796	0.0245316	0.005946
Gal-3	Gestational hypertension	rs181906969	14	55543137	A	G	-0.8002	0.0931	73.875	8.56e-18	0.0427441	0.0691465	0.5365
Gal-3	Gestational hypertension	rs199549081	14	55399481	A	G	-0.1003	0.0207	23.478	1.318e-06	0.008817	0.0928901	0.9244
Gal-3	Gestational hypertension	rs200230664	14	55460474	T	TG	-0.0951	0.0153	38.6348	4.664e-10	-0.0205016	0.0286667	0.4745
Gal-3	Gestational hypertension	rs201689985	14	55686775	C	CTTT	-0.6765	0.0483	196.174	1.683e-44	-0.106845	0.0813791	0.1892
Gal-3	Gestational hypertension	rs374330307	14	55418794	C	T	0.2012	0.0474	18.0177	2.21e-05	0.0388151	0.0746501	0.6031
Gal-3	Gestational hypertension	rs45485492	14	55511518	G	T	0.1642	0.0379	18.7702	1.492e-05	-0.0250884	0.0765205	0.743
Gal-3	Gestational hypertension	rs567471563	14	55551327	A	G	-0.6807	0.1628	17.4825	2.916e-05	0.0901088	0.224992	0.6888
Gal-3	Gestational hypertension	rs572432072	14	55600415	A	G	-0.7384	0.1485	24.7247	6.612e-07	-0.0507629	0.167508	0.7619
Gal-3	Gestational hypertension	rs572697584	14	55640782	C	CTCT	-0.2573	0.0654	15.4783	8.233e-05	0.187314	0.0820813	0.02249
Gal-3	Gestational hypertension	rs574855763	14	55398999	T	TAATA	0.263	0.0668	15.501	8.219e-05	-0.183587	0.0725196	0.01136
Gal-3	Gestational hypertension	rs58927205	14	55640321	A	C	-0.0922	0.0234	15.5249	7.878e-05	-0.0313907	0.165741	0.8498
Gal-3	Gestational hypertension	rs61508494	14	55587297	C	T	-0.3687	0.0096	1475.04	1e-200	0.0617748	0.0166366	0.0002047
Gal-3	Gestational hypertension	rs61975425	14	55714322	C	T	-0.2296	0.0179	164.527	9.565e-38	-0.0060832	0.0225664	0.7875
Gal-3	Gestational hypertension	rs61975441	14	55794613	C	T	0.1947	0.0249	61.1411	5.499e-15	-0.111377	0.047862	0.01996
Gal-3	Gestational hypertension	rs7143867	14	55537446	A	C	-0.4876	0.1223	15.8955	6.7e-05	0.0053635	0.273622	0.9844
Gal-3	Gestational hypertension	rs76016875	14	55660361	A	G	-0.2834	0.0316	80.4314	3.429e-19	0.03	0.114461	0.7932
Gal-3	Gestational hypertension	rs77222245	14	55594654	A	G	-0.1331	0.0127	109.837	7.837e-26	0.0618695	0.0211713	0.003474
Gal-3	Gestational hypertension	rs77561506	14	55423735	A	G	0.253	0.0331	58.4232	1.997e-14	-0.050565	0.0500414	0.3123
Gal-3	Gestational hypertension	rs78138184	14	55436571	A	C	-0.1912	0.0323	35.0405	3.305e-09	0.0763936	0.0408327	0.06136
Gal-3	Gestational hypertension	rs78198750	14	55756434	C	T	-0.1856	0.0254	53.3935	3.004e-13	0.0229434	0.0333454	0.4914
Gal-3	Gestational hypertension	rs78895519	14	55792724	A	G	0.1957	0.0438	19.9634	7.992e-06	-0.0709532	0.0423873	0.09414
Gal-3	Gestational hypertension	rs79531292	14	55573196	A	G	-0.6096	0.0156	1527.01	1e-200	0.0117468	0.0326812	0.7193
Gal-3	Gestational hypertension	rs796214473	14	55460473	T	TTG	-0.1041	0.0235	19.623	9.188e-06	-0.097273	0.175401	0.5792
Gal-3	Gestational hypertension	rs8003311	14	55721274	C	T	-0.1766	0.0194	82.8663	1e-19	-0.0546879	0.0422986	0.196
Gal-3	Gestational hypertension	rs8011329	14	55677255	A	G	-0.3472	0.0137	642.271	4.07e-141	0.138987	0.10642	0.1915
Gal-3	Gestational hypertension	rs8017475	14	55569035	A	G	0.2052	0.0454	20.4288	6.088e-06	-0.0619564	0.0900532	0.4915
GAL	Gestational hypertension	rs7129243	11	68563888	A	G	0.1451	0.037	15.3791	8.64e-05	0.0032709	0.0423673	0.9385
GDF-15	Gestational hypertension	rs1054221	19	18499858	C	T	0.3695	0.0131	795.584	4.2e-176	-4.87e-05	0.0308441	0.9987
GDF-15	Gestational hypertension	rs111503327	19	18557824	A	G	-0.27	0.0536	25.3745	4.714e-07	0.0914618	0.0561693	0.1035
GDF-15	Gestational hypertension	rs111615037	19	18569910	A	G	0.2446	0.0329	55.274	1.147e-13	0.0722915	0.074489	0.3318
GDF-15	Gestational hypertension	rs113377929	19	18430381	A	C	-0.1073	0.0243	19.4979	9.812e-06	0.0822355	0.0381654	0.03118
GDF-15	Gestational hypertension	rs113700483	19	18494508	A	G	-0.2605	0.032	66.2698	3.634e-16	-0.106559	0.083158	0.2001
GDF-15	Gestational hypertension	rs11668229	19	18387220	A	C	-0.0643	0.0144	19.9387	8.3e-06	0.016512	0.0496802	0.7396
GDF-15	Gestational hypertension	rs11668719	19	18515741	C	T	0.0399	0.0097	16.9201	3.537e-05	-0.0253036	0.0278198	0.3631
GDF-15	Gestational hypertension	rs117121246	19	18523197	A	G	0.4168	0.0981	18.0517	2.155e-05	0.112078	0.197435	0.5703
GDF-15	Gestational hypertension	rs117229635	19	18324527	C	T	-0.2351	0.0562	17.4998	2.835e-05	0.078626	0.0568026	0.1663
GDF-15	Gestational hypertension	rs117780632	19	18464181	A	G	-0.0912	0.018	25.6711	4.209e-07	0.0383673	0.0485158	0.429
GDF-15	Gestational hypertension	rs118113459	19	18647208	A	G	0.3193	0.0601	28.226	1.106e-07	0.0811788	0.141172	0.5653
GDF-15	Gestational hypertension	rs11881403	19	18477814	A	G	0.0454	0.01	20.6116	6.15e-06	0.0161628	0.0171745	0.3467
GDF-15	Gestational hypertension	rs1227732	19	18498808	G	T	0.1981	0.012	272.525	1.162e-61	0.0073296	0.0241168	0.7612
GDF-15	Gestational hypertension	rs12460909	19	18483223	A	G	-0.1174	0.0113	107.939	3.377e-25	-0.0626441	0.0284431	0.02763
GDF-15	Gestational hypertension	rs12971937	19	18415298	A	G	0.0703	0.0115	37.3693	1.175e-09	0.120067	0.0841904	0.1538
GDF-15	Gestational hypertension	rs12977553	19	18462030	A	G	0.2053	0.0144	203.26	3.158e-46	0.0098896	0.0363456	0.7855
GDF-15	Gestational hypertension	rs12985624	19	18462820	A	G	0.0527	0.01	27.7729	1.489e-07	0.0197555	0.0172022	0.2508
GDF-15	Gestational hypertension	rs139531520	19	18423759	A	G	-0.1926	0.0336	32.8575	9.899e-09	-0.0639251	0.0369769	0.08385
GDF-15	Gestational hypertension	rs139751608	19	18493869	A	G	0.4416	0.0421	110.026	9.431e-26	0.0365412	0.0749426	0.6258
GDF-15	Gestational hypertension	rs142614315	19	18516117	A	G	-0.2808	0.0707	15.7745	7.192e-05	0.057204	0.0936173	0.5412
GDF-15	Gestational hypertension	rs142910805	19	18667569	G	T	0.2322	0.0531	19.1221	1.245e-05	0.104159	0.0951511	0.2737
GDF-15	Gestational hypertension	rs146054484	19	18493953	A	C	-0.3148	0.0508	38.401	5.984e-10	-0.0663958	0.0987049	0.5012
GDF-15	Gestational hypertension	rs148634145	19	18448018	A	AG	-0.0625	0.0151	17.1319	3.385e-05	0.0143078	0.0210689	0.4971
GDF-15	Gestational hypertension	rs172032	19	18633755	C	T	-0.0411	0.0096	18.3291	1.72e-05	0.0071647	0.0170202	0.6738
GDF-15	Gestational hypertension	rs17725099	19	18482358	A	G	0.0788	0.0111	50.3972	1.409e-12	0.0279836	0.0190986	0.1429
GDF-15	Gestational hypertension	rs183851202	19	18542183	A	G	0.2291	0.0522	19.2623	1.144e-05	-0.141053	0.149928	0.3468
GDF-15	Gestational hypertension	rs189448488	19	18492194	A	G	0.3552	0.0493	51.9101	5.888e-13	-0.0505566	0.0930632	0.587
GDF-15	Gestational hypertension	rs189593084	19	18475805	A	C	-0.4073	0.0648	39.5074	3.272e-10	0.0814852	0.0630645	0.1963
GDF-15	Gestational hypertension	rs7251640	19	18614935	C	T	-0.0901	0.0116	60.33	6.499e-15	-0.0299726	0.0205744	0.1452
GDF-15	Gestational hypertension	rs7254789	19	18503019	C	T	-0.1636	0.0127	165.943	8.608e-38	-0.023461	0.021122	0.2667
GDF-15	Gestational hypertension	rs73009436	19	18473919	A	G	-0.083	0.0106	61.3119	4.557e-15	0.0460862	0.0175606	0.00868
GDF-15	Gestational hypertension	rs749451	19	18479647	C	T	0.1218	0.01	148.352	6.182e-34	0.0130451	0.017136	0.4465
GDF-15	Gestational hypertension	rs76013807	19	18674087	G	T	-0.1879	0.0336	31.2734	2.126e-08	0.0063649	0.0368731	0.863
GDF-15	Gestational hypertension	rs77852139	19	18606526	G	T	0.08	0.013	37.8698	8.403e-10	0.0583865	0.0237812	0.01408
GDF-15	Gestational hypertension	rs79341273	19	18558517	A	G	0.1975	0.0416	22.5397	2.096e-06	-0.0404948	0.0745302	0.5869
GDF-15	Gestational hypertension	rs8110358	19	18486658	A	G	-0.1043	0.0172	36.7715	1.464e-09	0.0804218	0.0305586	0.008495
GH	Gestational hypertension	rs116863613	17	62160017	A	G	0.6593	0.1295	25.9195	3.55e-07	-0.0074595	0.0662351	0.9103
hK11	Gestational hypertension	rs10426	19	51517798	A	G	-0.4361	0.0196	495.062	3.39e-109	-0.018311	0.0194059	0.3454
hK11	Gestational hypertension	rs1048328	19	51527364	A	G	-0.515	0.0252	417.651	1.2e-92	-0.0227973	0.0287513	0.4278
hK11	Gestational hypertension	rs1048344	19	51525703	C	T	0.0925	0.0202	20.9691	4.736e-06	0.0334776	0.0234218	0.1529
hK11	Gestational hypertension	rs111212209	19	51481983	A	C	-0.2884	0.0409	49.7215	1.734e-12	-0.0122487	0.0506434	0.8089
hK11	Gestational hypertension	rs111352211	19	51524134	A	G	0.2754	0.0666	17.0993	3.532e-05	-0.0323179	0.0365026	0.376
hK11	Gestational hypertension	rs113640578	19	51470810	C	T	-0.1625	0.0353	21.1913	4.269e-06	0.020446	0.0574623	0.722
hK11	Gestational hypertension	rs11673638	19	51530244	C	T	-0.1027	0.0249	17.0115	3.586e-05	0.0246878	0.0199119	0.215
hK11	Gestational hypertension	rs138048443	19	51463581	T	TGTTTCTGCCTGTGTCTCC	-0.3112	0.0635	24.0177	9.45e-07	0.0021379	0.0376294	0.9547
hK11	Gestational hypertension	rs1627239	19	51499825	A	C	0.136	0.0163	69.615	8.719e-17	-0.0206766	0.017357	0.2336
hK11	Gestational hypertension	rs16988619	19	51475703	A	C	-0.0968	0.0229	17.8682	2.282e-05	-0.0224905	0.0270378	0.4055
hK11	Gestational hypertension	rs1880413	19	51560467	C	T	-0.0644	0.016	16.2006	5.813e-05	0.0218423	0.0173729	0.2087
hK11	Gestational hypertension	rs268883	19	51480103	C	T	-0.096	0.0201	22.8113	1.843e-06	0.0041778	0.0215266	0.8461
hK11	Gestational hypertension	rs3786679	19	51536287	C	T	-0.1649	0.0206	64.0777	1.331e-15	0.0173092	0.0222201	0.436
hK11	Gestational hypertension	rs62117662	19	51529377	A	G	0.1772	0.0294	36.3273	1.686e-09	0.0085655	0.020317	0.6733
hK11	Gestational hypertension	rs6509512	19	51519588	C	T	-0.1283	0.0173	54.9998	1.369e-13	-0.0148648	0.0169511	0.3805
hK11	Gestational hypertension	rs7255378	19	51547984	C	T	0.1126	0.0236	22.7642	1.767e-06	-0.014598	0.0178402	0.4132
hK11	Gestational hypertension	rs77397448	19	51503097	A	G	-0.668	0.0352	360.137	3.368e-80	-0.0126864	0.0422501	0.764
HSP_27	Gestational hypertension	rs1019098	7	76046133	A	C	-0.0707	0.0141	25.142	5.131e-07	0.0403072	0.0762452	0.597
HSP_27	Gestational hypertension	rs10227196	7	75974555	C	T	0.1805	0.0297	36.9353	1.291e-09	-0.0553131	0.0369295	0.1342
HSP_27	Gestational hypertension	rs10952868	7	75844800	A	G	0.0585	0.0122	22.9928	1.558e-06	-0.0065043	0.0280185	0.8164
HSP_27	Gestational hypertension	rs112072147	7	75993090	G	T	0.1599	0.0393	16.5543	4.642e-05	0.0204632	0.0766604	0.7895
HSP_27	Gestational hypertension	rs113684200	7	75921276	G	GC	-0.1797	0.0117	235.898	2.348e-53	0.160444	0.0728278	0.02759
HSP_27	Gestational hypertension	rs113986316	7	76045682	A	G	0.128	0.0296	18.6998	1.502e-05	-0.0238939	0.0398208	0.5485
HSP_27	Gestational hypertension	rs117378010	7	76001023	A	C	0.1918	0.0456	17.6916	2.624e-05	-0.0014043	0.0328288	0.9659
HSP_27	Gestational hypertension	rs11769429	7	75822809	C	T	0.1245	0.0115	117.204	2.329e-27	-0.0129437	0.0169215	0.4443
HSP_27	Gestational hypertension	rs118061646	7	76050102	A	G	0.1626	0.0387	17.653	2.67e-05	-0.0506432	0.0498533	0.3097
HSP_27	Gestational hypertension	rs11980593	7	75929470	C	T	0.3521	0.0678	26.9695	2.096e-07	-0.0411799	0.0670552	0.5391
HSP_27	Gestational hypertension	rs137916031	7	75929925	C	T	-0.323	0.0749	18.5969	1.618e-05	0.1709	0.157717	0.2786
HSP_27	Gestational hypertension	rs138543641	7	75850059	A	G	-0.2706	0.0557	23.6018	1.174e-06	-0.136977	0.129497	0.2902
HSP_27	Gestational hypertension	rs141129951	7	75913621	G	T	0.2649	0.033	64.4371	9.28e-16	-0.0009772	0.0395664	0.9803
HSP_27	Gestational hypertension	rs142596194	7	76109713	A	C	-0.1767	0.0379	21.7368	3.091e-06	0.0575681	0.046629	0.217
HSP_27	Gestational hypertension	rs142601006	7	76015439	A	G	-0.3373	0.0428	62.1077	3.455e-15	0.0235394	0.0813213	0.7722
HSP_27	Gestational hypertension	rs142920166	7	76004470	A	G	-0.3485	0.077	20.4844	5.932e-06	-0.0661046	0.144348	0.647
HSP_27	Gestational hypertension	rs145485691	7	75989929	A	G	-0.2931	0.0454	41.6793	1.042e-10	0.0602456	0.0452243	0.1828
HSP_27	Gestational hypertension	rs145616060	7	75830911	C	T	-0.5606	0.106	27.9701	1.237e-07	2.89216	1.14831	0.01178
HSP_27	Gestational hypertension	rs146953660	7	75893642	A	G	-0.2881	0.0467	38.0586	6.648e-10	0.0043154	0.0763651	0.9549
HSP_27	Gestational hypertension	rs147867091	7	75780980	A	G	-0.2661	0.0251	112.394	3.439e-26	0.042916	0.0379292	0.2579
HSP_27	Gestational hypertension	rs148241015	7	75930326	C	T	-0.2747	0.0674	16.6111	4.538e-05	0.087693	0.0752327	0.2438
HSP_27	Gestational hypertension	rs148593106	7	75860067	T	TTAC	0.0628	0.0159	15.6	8.098e-05	0.0104971	0.0997022	0.9162
HSP_27	Gestational hypertension	rs151289335	7	76049691	C	T	-0.3012	0.0693	18.8905	1.369e-05	0.0646678	0.0829964	0.4359
HSP_27	Gestational hypertension	rs180756478	7	75775210	G	T	-0.2667	0.0231	133.298	8.545e-31	-0.116753	0.112474	0.2992
HSP_27	Gestational hypertension	rs185329774	7	76044842	A	G	-0.2734	0.0603	20.5571	5.722e-06	0.0123552	0.103184	0.9047
HSP_27	Gestational hypertension	rs187035848	7	75990886	A	G	0.2031	0.0504	16.239	5.5e-05	-0.113792	0.10561	0.2813
HSP_27	Gestational hypertension	rs192242157	7	76045239	A	G	-0.1877	0.043	19.0542	1.246e-05	0.0078012	0.0387099	0.8403
HSP_27	Gestational hypertension	rs192468850	7	75833211	C	T	-0.3272	0.0357	84.0021	4.377e-20	-0.0378881	0.03993	0.3427
HSP_27	Gestational hypertension	rs199545379	7	76077248	A	AC	0.1206	0.0168	51.5319	7.903e-13	-0.223599	0.088789	0.01179
HSP_27	Gestational hypertension	rs28584236	7	75928048	C	T	-0.3228	0.0115	787.9	4.01e-172	0.014599	0.0187866	0.4371
HSP_27	Gestational hypertension	rs2908196	7	75937601	A	G	-0.285	0.0136	439.149	9.28e-98	0.0125962	0.0216062	0.5599
HSP_27	Gestational hypertension	rs3839766	7	75912536	T	TG	0.3275	0.0144	517.247	8.36e-114	-0.0886745	0.0786759	0.2597
HSP_27	Gestational hypertension	rs55650029	7	76037122	C	T	-0.0754	0.0107	49.6564	1.942e-12	0.0047968	0.0171771	0.78
HSP_27	Gestational hypertension	rs557383680	7	76084711	A	C	-0.119	0.0224	28.2227	1.039e-07	0.142068	0.109586	0.1948
HSP_27	Gestational hypertension	rs57272821	7	75861673	C	T	0.0762	0.012	40.3225	2.103e-10	0.0042505	0.0171716	0.8045
HSP_27	Gestational hypertension	rs57783215	7	76003085	G	T	0.1434	0.0128	125.51	3.266e-29	-0.026087	0.0215594	0.2263
HSP_27	Gestational hypertension	rs6465115	7	75999969	A	G	0.0474	0.0118	16.1359	5.944e-05	-0.0094115	0.0175118	0.591
HSP_27	Gestational hypertension	rs6465122	7	76040864	C	T	-0.0657	0.0143	21.1086	4.13e-06	-0.0400146	0.0217112	0.06532
HSP_27	Gestational hypertension	rs66809647	7	75752522	T	TG	0.1589	0.0148	115.272	7.675e-27	0.196632	0.140314	0.1611
HSP_27	Gestational hypertension	rs66846055	7	75810837	A	G	-0.2396	0.0316	57.4909	3.23e-14	0.0596208	0.0473886	0.2083
HSP_27	Gestational hypertension	rs6956929	7	76002921	C	T	-0.1306	0.0113	133.576	4.201e-31	-0.0026992	0.0173958	0.8767
HSP_27	Gestational hypertension	rs6971811	7	75925863	A	G	0.1575	0.0135	136.111	1.328e-31	-0.0140396	0.019423	0.4698
HSP_27	Gestational hypertension	rs76814244	7	76007499	G	T	-0.0928	0.0228	16.5663	4.563e-05	-0.0182551	0.0394071	0.6432
HSP_27	Gestational hypertension	rs77312476	7	75899085	C	T	0.204	0.0147	192.586	7.805e-44	0.0935679	0.0786857	0.2344
HSP_27	Gestational hypertension	rs77397105	7	76054090	A	G	-0.2885	0.0384	56.4455	5.563e-14	0.005489	0.0522724	0.9164
HSP_27	Gestational hypertension	rs7779012	7	75868010	A	G	-0.2943	0.0209	198.284	4.893e-45	0.049166	0.0453902	0.2787
HSP_27	Gestational hypertension	rs79969407	7	76004816	A	G	-0.1641	0.0212	59.9164	1.089e-14	0.0210329	0.0273495	0.4419
IL-18	Gestational hypertension	rs10891326	11	111996341	A	G	0.0934	0.0128	53.2444	2.949e-13	-0.0076802	0.0185133	0.6783
IL-18	Gestational hypertension	rs10891343	11	112080384	C	T	-0.1683	0.0106	252.091	5.344e-57	0.0062939	0.0168957	0.7095
IL-18	Gestational hypertension	rs11214108	11	112043614	A	G	0.1009	0.0161	39.2763	3.388e-10	-0.0043402	0.0243224	0.8584
IL-18	Gestational hypertension	rs11214175	11	112216649	A	G	0.1069	0.0122	76.7778	1.561e-18	-0.0014992	0.0173341	0.9311
IL-18	Gestational hypertension	rs113144366	11	111870415	A	C	-0.1819	0.0392	21.5324	3.404e-06	0.0680653	0.0654343	0.2982
IL-18	Gestational hypertension	rs113214367	11	111990624	A	G	-0.1636	0.0307	28.3981	9.452e-08	-0.0847093	0.0619535	0.1715
IL-18	Gestational hypertension	rs113478665	11	112118276	A	G	-0.2328	0.0253	84.6691	3.196e-20	0.0478263	0.0406459	0.2393
IL-18	Gestational hypertension	rs11825888	11	112207339	A	G	-0.1346	0.0119	127.937	1.216e-29	0.0157791	0.0171024	0.3562
IL-18	Gestational hypertension	rs12419156	11	111989862	C	T	-0.1315	0.0166	62.7531	2.443e-15	-0.008163	0.0218443	0.7086
IL-18	Gestational hypertension	rs1811349	11	111990025	G	T	0.0967	0.0173	31.2436	2.431e-08	0.0040371	0.0224515	0.8573
IL-18	Gestational hypertension	rs3018469	11	112122382	A	G	0.1142	0.015	57.9628	2.605e-14	0.0074132	0.023307	0.7504
IL-18	Gestational hypertension	rs34550321	11	112144043	T	TC	0.0943	0.024	15.4384	8.878e-05	0.0025317	0.0304089	0.9336
IL-18	Gestational hypertension	rs4483622	11	112223299	A	G	0.067	0.0115	33.9433	5.173e-09	0.0048193	0.0171053	0.7781
IL-18	Gestational hypertension	rs4988359	11	112025915	C	T	-0.2162	0.0119	330.079	2.104e-73	-0.0135432	0.0196119	0.4898
IL-18	Gestational hypertension	rs5744241	11	112027144	C	T	-0.2113	0.0199	112.744	2.697e-26	-0.0180869	0.0513366	0.7246
IL-18	Gestational hypertension	rs57726702	11	112065933	C	T	-0.1675	0.0429	15.2446	9.538e-05	-0.0552693	0.0619833	0.3726
IL-1ra	Gestational hypertension	rs10199363	2	113840791	A	G	-0.2182	0.0132	273.251	2.452e-61	-0.0169344	0.0218735	0.4388
IL-1ra	Gestational hypertension	rs1026022	2	113761104	A	C	-0.2046	0.0217	88.898	4.732e-21	-0.0442769	0.0341605	0.1949
IL-1ra	Gestational hypertension	rs114189538	2	113821082	A	G	-0.1666	0.0222	56.3176	6.22e-14	-0.0003181	0.0327494	0.9923
IL-1ra	Gestational hypertension	rs1156701	2	113827845	A	G	-0.1608	0.0178	81.6079	1.527e-19	-0.0893431	0.0326054	0.006141
IL-1ra	Gestational hypertension	rs116364298	2	113744413	A	C	-0.1223	0.025	23.9317	1.037e-06	-0.109733	0.0536975	0.041
IL-1ra	Gestational hypertension	rs11690459	2	113833538	A	C	0.0914	0.0173	27.9126	1.293e-07	-0.0062325	0.0236055	0.7918
IL-1ra	Gestational hypertension	rs13399759	2	113705090	A	G	-0.0984	0.0194	25.7269	3.881e-07	0.0109636	0.0318833	0.7309
IL-1ra	Gestational hypertension	rs138275531	2	113837981	A	G	-0.2369	0.0496	22.8122	1.836e-06	0.0460449	0.0514091	0.3704
IL-1ra	Gestational hypertension	rs139076984	2	113839374	G	T	-0.2296	0.04	32.9476	9.76e-09	0.0780975	0.0715019	0.2747
IL-1ra	Gestational hypertension	rs146220584	2	113843626	G	T	-0.2813	0.0578	23.6856	1.114e-06	-0.109991	0.124696	0.3777
IL-1ra	Gestational hypertension	rs149846639	2	113843908	A	C	-0.2379	0.0517	21.1742	4.176e-06	-0.0657896	0.626548	0.9164
IL-1ra	Gestational hypertension	rs185105509	2	113770545	A	G	-0.276	0.0644	18.3673	1.829e-05	0.0922439	0.0884094	0.2968
IL-1ra	Gestational hypertension	rs1867828	2	113768620	A	G	-0.1042	0.0128	66.2698	4.149e-16	-0.0023222	0.0196127	0.9057
IL-1ra	Gestational hypertension	rs187780031	2	113841838	G	T	-0.2338	0.0531	19.3865	1.056e-05	-0.147638	0.103606	0.1542
IL-1ra	Gestational hypertension	rs1900216	2	114034733	A	G	0.0571	0.013	19.2924	1.064e-05	-0.017366	0.0189719	0.36
IL-1ra	Gestational hypertension	rs200570967	2	113816941	C	CA	-0.1012	0.0152	44.3276	2.917e-11	-0.658907	0.37823	0.08149
IL-1ra	Gestational hypertension	rs2232354	2	113887335	G	T	-0.1188	0.0137	75.1955	3.92e-18	-0.0039434	0.0228565	0.863
IL-1ra	Gestational hypertension	rs2723197	2	113689747	A	G	0.047	0.0104	20.4234	6.553e-06	-0.0092154	0.01706	0.5891
IL-1ra	Gestational hypertension	rs28928288	2	113829250	A	G	-0.1786	0.0342	27.2716	1.754e-07	-0.0609033	0.0722391	0.3992
IL-1ra	Gestational hypertension	rs28947181	2	113772272	A	G	-0.0519	0.0107	23.527	1.256e-06	0.0267931	0.0179635	0.1358
IL-1ra	Gestational hypertension	rs28993969	2	113762224	C	T	-0.0879	0.0144	37.2609	8.936e-10	-0.0409513	0.0286152	0.1524
IL-1ra	Gestational hypertension	rs315952	2	113890304	C	T	0.1125	0.0112	100.895	7.181e-24	-0.008668	0.0171289	0.6128
IL-1ra	Gestational hypertension	rs34236023	2	113921320	C	T	-0.0883	0.0171	26.6642	2.231e-07	-0.0095525	0.0258721	0.712
IL-1ra	Gestational hypertension	rs34514977	2	113964109	A	G	-0.054	0.0117	21.3018	3.949e-06	-0.0252428	0.0177643	0.1553
IL-1ra	Gestational hypertension	rs3762497	2	113995934	A	G	0.0755	0.0115	43.1021	4.787e-11	0.0259118	0.0173507	0.1353
IL-1ra	Gestational hypertension	rs4142815	2	114009329	C	T	-0.0742	0.0106	49	2.321e-12	-0.0259165	0.0168664	0.1244
IL-1ra	Gestational hypertension	rs4241122	2	113678856	A	G	0.066	0.0114	33.518	6.263e-09	0.0075873	0.0182959	0.6784
IL-1ra	Gestational hypertension	rs4404277	2	114067329	C	T	0.0507	0.0121	17.5568	2.622e-05	0.0382324	0.0171456	0.02576
IL-1ra	Gestational hypertension	rs451578	2	113888557	A	G	0.0837	0.0114	53.9065	1.796e-13	0.0140178	0.0183431	0.4447
IL-1ra	Gestational hypertension	rs45592842	2	113943063	G	T	-0.0946	0.023	16.9171	3.801e-05	-0.0139498	0.039223	0.7221
IL-1ra	Gestational hypertension	rs55709272	2	113867288	C	T	-0.2028	0.0104	380.25	6.157e-85	-0.0289632	0.0178879	0.1054
IL-1ra	Gestational hypertension	rs56192838	2	113931430	C	T	0.0916	0.0229	16	6.466e-05	-0.0216027	0.0311193	0.4876
IL-1ra	Gestational hypertension	rs59229308	2	113667011	C	T	-0.1053	0.0223	22.297	2.336e-06	0.0164797	0.0325772	0.613
IL-1ra	Gestational hypertension	rs6761276	2	113832312	C	T	-0.1816	0.0102	316.98	7.116e-71	0.0024906	0.0168538	0.8825
IL-1ra	Gestational hypertension	rs725140	2	113767587	C	T	0.0463	0.0109	18.043	2.246e-05	0.0217794	0.0170954	0.2027
IL-1ra	Gestational hypertension	rs72829856	2	113913287	A	G	0.2125	0.0196	117.545	2.982e-27	-0.0038138	0.026996	0.8877
IL-1ra	Gestational hypertension	rs74667587	2	113895079	A	G	-0.1494	0.0141	112.27	2.694e-26	0.0247841	0.0213738	0.2462
IL-1ra	Gestational hypertension	rs7569284	2	113803563	A	G	-0.1464	0.0112	170.862	2.258e-39	-0.0100779	0.0193129	0.6018
IL-1ra	Gestational hypertension	rs7570267	2	113828578	A	G	-0.1048	0.0105	99.6194	1.481e-23	0.0159297	0.0168696	0.345
IL-1ra	Gestational hypertension	rs80059250	2	113897295	A	C	-0.2049	0.022	86.7438	1.418e-20	0.0165015	0.0310229	0.5948
IL-1ra	Gestational hypertension	rs80343535	2	113775424	A	C	-0.2308	0.0411	31.5346	1.984e-08	-0.0116968	0.0624118	0.8513
IL-6RA	Gestational hypertension	rs10796927	1	154630498	C	T	0.3543	0.0108	1076.2	1e-200	-0.0078771	0.0187816	0.6749
IL-6RA	Gestational hypertension	rs112203594	1	154553430	A	C	-0.3468	0.0416	69.4979	7.876e-17	0.0229347	0.0761112	0.7632
IL-6RA	Gestational hypertension	rs112364218	1	154256644	G	T	-0.0728	0.0142	26.2837	3.248e-07	0.0191325	0.0233297	0.4122
IL-6RA	Gestational hypertension	rs11265303	1	154189963	C	T	0.1381	0.0243	32.2979	1.4e-08	0.0009875	0.0513255	0.9847
IL-6RA	Gestational hypertension	rs11265353	1	154211215	A	C	-0.0968	0.0099	95.6049	8.84e-23	-0.168661	0.0571634	0.003173
IL-6RA	Gestational hypertension	rs11265530	1	154285052	A	G	0.0881	0.0111	62.995	2.117e-15	0.0323446	0.0200721	0.1071
IL-6RA	Gestational hypertension	rs11265611	1	154395125	A	G	0.7399	0.0085	7577.19	1e-200	-0.0056618	0.016932	0.7381
IL-6RA	Gestational hypertension	rs11265621	1	154442960	A	G	0.484	0.0092	2767.67	1e-200	0.000748	0.0168642	0.9646
IL-6RA	Gestational hypertension	rs11265629	1	154498574	A	G	0.1671	0.0121	190.714	3.295e-43	0.0016104	0.0225202	0.943
IL-6RA	Gestational hypertension	rs113580743	1	154420333	A	G	-0.5306	0.0258	422.956	2.53e-94	0.0034923	0.026615	0.8956
IL-6RA	Gestational hypertension	rs113977395	1	154260767	A	C	-0.2507	0.0633	15.6856	7.472e-05	0.037715	0.0516468	0.4652
IL-6RA	Gestational hypertension	rs114037538	1	154437363	A	G	0.7923	0.0827	91.7843	1.016e-21	0.162678	0.185958	0.3817
IL-6RA	Gestational hypertension	rs114166921	1	154211108	A	G	0.4897	0.0562	75.9255	2.812e-18	0.0757689	0.117922	0.5205
IL-6RA	Gestational hypertension	rs114660934	1	154413904	A	G	-0.3425	0.0199	296.22	1.133e-66	0.0021624	0.0439407	0.9608
IL-6RA	Gestational hypertension	rs114800510	1	154360187	C	T	-0.1715	0.0195	77.3498	1.367e-18	0.0362566	0.0368951	0.3258
IL-6RA	Gestational hypertension	rs114932585	1	154392582	A	C	-0.6551	0.1326	24.4078	7.844e-07	0.642539	0.673137	0.3398
IL-6RA	Gestational hypertension	rs115165870	1	154303228	A	G	-0.3622	0.0293	152.813	4.132e-35	-0.0335089	0.0510308	0.5114
IL-6RA	Gestational hypertension	rs115697580	1	154517689	A	G	-0.5013	0.0389	166.072	4.562e-38	0.0548909	0.0519599	0.2908
IL-6RA	Gestational hypertension	rs115718964	1	154290747	A	G	0.4063	0.0449	81.8844	1.429e-19	-0.197316	0.0980982	0.04428
IL-6RA	Gestational hypertension	rs115870735	1	154472809	C	T	-0.4917	0.0559	77.3707	1.435e-18	-0.0226829	0.0994862	0.8196
IL-6RA	Gestational hypertension	rs115924049	1	154519429	A	G	0.5501	0.1375	16.0058	6.303e-05	0.23982	0.239772	0.3172
IL-6RA	Gestational hypertension	rs116055520	1	154282085	C	T	0.4489	0.087	26.6232	2.492e-07	0.171325	0.18219	0.347
IL-6RA	Gestational hypertension	rs116141616	1	154416069	A	G	-0.5735	0.0395	210.801	9.266e-48	0.0377003	0.0733698	0.6074
IL-6RA	Gestational hypertension	rs116179745	1	154374201	C	T	-0.4039	0.0585	47.669	5.114e-12	0.18381	0.0931605	0.04849
IL-6RA	Gestational hypertension	rs117869239	1	154465924	C	T	0.5693	0.1123	25.6994	4.043e-07	-0.350573	0.312179	0.2614
IL-6RA	Gestational hypertension	rs1194586	1	154317418	C	T	0.0455	0.0097	22.0029	3.083e-06	-0.0232599	0.0167234	0.1643
IL-6RA	Gestational hypertension	rs1194609	1	154295078	A	G	0.0928	0.0111	69.8956	8.627e-17	0.0237219	0.0200796	0.2374
IL-6RA	Gestational hypertension	rs12023772	1	154483868	A	G	0.6713	0.0122	3027.71	1e-200	-0.021641	0.02776	0.4356
IL-6RA	Gestational hypertension	rs12026876	1	154361788	A	G	-0.1533	0.0142	116.549	3.924e-27	0.0114312	0.0423968	0.7874
IL-6RA	Gestational hypertension	rs12059682	1	154579585	C	T	-0.3112	0.0115	732.291	1.88e-161	0.0219083	0.0200056	0.2735
IL-6RA	Gestational hypertension	rs12135008	1	154384293	A	G	0.2679	0.0209	164.306	1.001e-37	0.061999	0.0529108	0.2413
IL-6RA	Gestational hypertension	rs12406579	1	154496825	C	T	0.596	0.1254	22.589	1.994e-06	-0.152323	0.161017	0.3441
IL-6RA	Gestational hypertension	rs12730935	1	154419892	A	G	1.0061	0.0081	15428.1	1e-200	-0.0180519	0.0299892	0.5472
IL-6RA	Gestational hypertension	rs12739228	1	154426190	A	G	-0.571	0.0275	431.129	6.08e-96	0.0345266	0.0376587	0.3592
IL-6RA	Gestational hypertension	rs12750774	1	154516477	A	G	0.4987	0.0102	2390.44	1e-200	0.0043747	0.0183163	0.8112
IL-6RA	Gestational hypertension	rs13796	1	154245917	C	T	0.104	0.0138	56.7948	4.978e-14	0.0323463	0.0271986	0.2343
IL-6RA	Gestational hypertension	rs138029282	1	154625667	C	T	-0.6809	0.1496	20.7159	5.31e-06	-0.0328316	0.0975198	0.7364
IL-6RA	Gestational hypertension	rs138280184	1	154399143	C	T	-0.5255	0.104	25.5316	4.313e-07	-0.150056	0.331335	0.6506
IL-6RA	Gestational hypertension	rs138398618	1	154541717	A	G	-0.4384	0.048	83.4178	7.104e-20	-0.0220042	0.0575271	0.7021
IL-6RA	Gestational hypertension	rs138927668	1	154562348	A	G	-0.4825	0.1162	17.2418	3.304e-05	0.0840573	0.277911	0.7623
IL-6RA	Gestational hypertension	rs139149916	1	154585217	C	T	-0.4438	0.1053	17.7631	2.494e-05	0.020405	0.0671574	0.7613
IL-6RA	Gestational hypertension	rs139460294	1	154443269	C	T	0.3337	0.0487	46.952	7.011e-12	-0.0062287	0.0653009	0.924
IL-6RA	Gestational hypertension	rs139550226	1	154618812	A	C	-0.4929	0.1072	21.1411	4.249e-06	-0.0658086	0.110563	0.5517
IL-6RA	Gestational hypertension	rs139564096	1	154505282	A	G	-0.5438	0.0609	79.734	4.369e-19	0.111415	0.116737	0.3399
IL-6RA	Gestational hypertension	rs140443118	1	154510148	C	T	-0.6703	0.1359	24.3276	8.075e-07	-0.230883	0.441776	0.6012
IL-6RA	Gestational hypertension	rs141061130	1	154626499	G	T	-0.3445	0.0745	21.3829	3.751e-06	0.0655821	0.103071	0.5246
IL-6RA	Gestational hypertension	rs142646510	1	154489636	A	G	0.9498	0.1848	26.4156	2.747e-07	0.4801	0.321693	0.1356
IL-6RA	Gestational hypertension	rs143273084	1	154257681	C	T	-0.2969	0.0703	17.8365	2.431e-05	-0.115223	0.107042	0.2817
IL-6RA	Gestational hypertension	rs143602424	1	154637113	A	G	0.6706	0.0494	184.278	5.051e-42	0.172247	0.0767437	0.0248
IL-6RA	Gestational hypertension	rs143990513	1	154544785	A	G	0.5906	0.1208	23.903	1.01e-06	0.196532	0.148102	0.1845
IL-6RA	Gestational hypertension	rs144010308	1	154459656	A	G	-0.519	0.1267	16.7796	4.194e-05	0.615053	0.306026	0.04445
IL-6RA	Gestational hypertension	rs144241555	1	154476235	C	CG	-0.5151	0.0299	296.784	2.66e-66	-0.006115	0.0441622	0.8899
IL-6RA	Gestational hypertension	rs145043420	1	154395549	A	G	-0.6031	0.1299	21.5556	3.443e-06	0.0286255	0.0770922	0.7104
IL-6RA	Gestational hypertension	rs145262901	1	154394484	A	G	0.7112	0.0461	238.003	1.246e-53	0.147346	0.0759893	0.0525
IL-6RA	Gestational hypertension	rs145558655	1	154579994	A	G	0.5526	0.0726	57.936	2.613e-14	-0.139386	0.164912	0.398
IL-6RA	Gestational hypertension	rs146389272	1	154392851	A	G	0.6341	0.0344	339.781	1.071e-75	-0.0250064	0.0474395	0.5981
IL-6RA	Gestational hypertension	rs147140395	1	154433897	A	G	-0.5123	0.0401	163.215	2.598e-37	0.0600074	0.0651834	0.3573
IL-6RA	Gestational hypertension	rs147221242	1	154476107	T	TA	0.6473	0.0789	67.3065	2.407e-16	0.16435	0.264031	0.5336
IL-6RA	Gestational hypertension	rs147763778	1	154368223	A	G	0.4059	0.028	210.146	9.811e-48	0.0026598	0.0631165	0.9664
IL-6RA	Gestational hypertension	rs147830103	1	154509061	A	G	-0.5479	0.0369	220.47	5.582e-50	0.0254224	0.0441435	0.5647
IL-6RA	Gestational hypertension	rs147968970	1	154519249	A	G	0.5457	0.0432	159.566	1.186e-36	-0.0339854	0.1048	0.7457
IL-6RA	Gestational hypertension	rs148117746	1	154212660	A	G	0.3263	0.0629	26.9112	2.123e-07	-0.125809	0.108351	0.2456
IL-6RA	Gestational hypertension	rs1488085	1	154242349	A	G	0.382	0.0587	42.3497	7.509e-11	-0.22201	0.124199	0.07385
IL-6RA	Gestational hypertension	rs148951051	1	154464516	C	T	0.5416	0.1231	19.3571	1.079e-05	-0.112424	0.311848	0.7185
IL-6RA	Gestational hypertension	rs151017214	1	154431128	A	G	-0.1409	0.0171	67.8937	1.873e-16	0.0012712	0.0318819	0.9682
IL-6RA	Gestational hypertension	rs151024332	1	154297846	G	T	-0.6236	0.0932	44.7693	2.22e-11	1.26638	0.719179	0.07826
IL-6RA	Gestational hypertension	rs1552483	1	154324898	A	G	0.1683	0.0128	172.881	2.227e-39	-0.0229713	0.0221486	0.2997
IL-6RA	Gestational hypertension	rs181954123	1	154395862	A	G	0.7734	0.0557	192.796	7.203e-44	0.0006661	0.0568128	0.9906
IL-6RA	Gestational hypertension	rs182120515	1	154610602	C	T	-0.6115	0.1041	34.5057	4.283e-09	0.618525	0.94504	0.5128
IL-6RA	Gestational hypertension	rs183086481	1	154445744	A	G	0.7113	0.1756	16.408	5.116e-05	-0.606179	0.600749	0.313
IL-6RA	Gestational hypertension	rs183641528	1	154499328	A	G	0.5163	0.0487	112.395	2.761e-26	-0.0433412	0.0632332	0.4931
IL-6RA	Gestational hypertension	rs184154533	1	154527862	A	G	-0.6149	0.1383	19.7681	8.797e-06	0.279919	0.294439	0.3418
IL-6RA	Gestational hypertension	rs184884447	1	154543508	C	T	1.074	0.1632	43.308	4.67e-11	-0.0213528	0.0976633	0.8269
IL-6RA	Gestational hypertension	rs184927087	1	154623122	A	G	1.086	0.2178	24.8624	6.128e-07	-0.0495204	0.0969519	0.6095
IL-6RA	Gestational hypertension	rs185517625	1	154417953	A	G	-1.0309	0.1744	34.9414	3.403e-09	0.701897	0.306549	0.02204
IL-6RA	Gestational hypertension	rs185864777	1	154532241	C	T	-0.5464	0.1021	28.6398	8.791e-08	-0.0239227	0.0530611	0.6521
IL-6RA	Gestational hypertension	rs186311303	1	154317077	A	G	-0.3797	0.0621	37.3851	9.645e-10	0.0705198	0.0652463	0.2798
IL-6RA	Gestational hypertension	rs188397493	1	154611513	C	T	1.0976	0.2151	26.038	3.338e-07	-0.0498458	0.0969473	0.6071
IL-6RA	Gestational hypertension	rs188899808	1	154235430	A	G	-0.6305	0.1183	28.4054	9.854e-08	0.275368	0.54483	0.6133
IL-6RA	Gestational hypertension	rs189205432	1	154504149	A	G	0.7558	0.0915	68.2294	1.505e-16	-0.0263702	0.132891	0.8427
IL-6RA	Gestational hypertension	rs189695293	1	154566560	A	G	-0.552	0.1364	16.3776	5.202e-05	0.175032	0.165487	0.2902
IL-6RA	Gestational hypertension	rs190756951	1	154511128	A	G	0.8352	0.0776	115.84	5.153e-27	-0.0050241	0.12963	0.9691
IL-6RA	Gestational hypertension	rs191722884	1	154363002	A	G	0.6643	0.0838	62.8406	2.187e-15	-0.0659318	0.0868914	0.448
IL-6RA	Gestational hypertension	rs191731089	1	154294806	A	G	-0.6312	0.1495	17.8259	2.423e-05	-0.058063	0.185029	0.7537
IL-6RA	Gestational hypertension	rs191779942	1	154516132	C	T	0.7236	0.1583	20.8947	4.882e-06	0.827264	0.382248	0.03045
IL-6RA	Gestational hypertension	rs192312284	1	154617127	C	T	-0.6694	0.1048	40.7989	1.697e-10	0.0681852	0.0725071	0.347
IL-6RA	Gestational hypertension	rs192423521	1	154565383	A	G	-0.5971	0.0457	170.711	5.155e-39	0.0387475	0.048248	0.4219
IL-6RA	Gestational hypertension	rs199593386	1	154491442	G	GA	-0.3756	0.0811	21.4491	3.667e-06	-0.0871307	0.196501	0.6575
IL-6RA	Gestational hypertension	rs201012281	1	154631628	A	ACTGCG	0.6846	0.0404	287.151	2.216e-64	0.037758	0.0612349	0.5375
IL-6RA	Gestational hypertension	rs2072658	1	154540225	A	G	0.6433	0.042	234.6	4.511e-53	-0.178435	0.126847	0.1595
IL-6RA	Gestational hypertension	rs2072660	1	154548721	C	T	0.1373	0.0116	140.096	4.444e-32	0.0245419	0.0190083	0.1967
IL-6RA	Gestational hypertension	rs2282227	1	154243097	A	G	0.06	0.0107	31.4438	1.901e-08	0.00151	0.0178416	0.9326
IL-6RA	Gestational hypertension	rs35013949	1	154438680	A	G	0.6728	0.0709	90.0491	2.425e-21	0.0139931	0.0925044	0.8798
IL-6RA	Gestational hypertension	rs35699331	1	154432904	C	T	0.5903	0.0114	2681.24	1e-200	0.0005255	0.017978	0.9767
IL-6RA	Gestational hypertension	rs35717427	1	154391882	A	G	0.4852	0.0134	1311.09	1e-200	-0.0062916	0.0253625	0.8041
IL-6RA	Gestational hypertension	rs41305088	1	154178724	A	C	-0.2477	0.027	84.1636	4.745e-20	-0.0017805	0.0319944	0.9556
IL-6RA	Gestational hypertension	rs4360515	1	154436761	G	T	-0.7601	0.1121	45.9759	1.188e-11	0.332307	0.316983	0.2945
IL-6RA	Gestational hypertension	rs4521987	1	154388668	C	T	0.2689	0.0129	434.512	1.79e-96	-0.0110114	0.0232175	0.6353
IL-6RA	Gestational hypertension	rs4845649	1	154533617	A	C	0.1576	0.0149	111.877	4.531e-26	-0.0139205	0.0339291	0.6816
IL-6RA	Gestational hypertension	rs4845657	1	154630335	C	T	-0.2154	0.0123	306.677	1.88e-68	0.167069	0.0695852	0.01635
IL-6RA	Gestational hypertension	rs543892576	1	154631486	C	T	0.5153	0.1	26.5534	2.532e-07	-0.0649169	0.176937	0.7137
IL-6RA	Gestational hypertension	rs556574775	1	154430053	A	G	0.8032	0.1313	37.4212	9.5e-10	-0.702897	0.758454	0.3541
IL-6RA	Gestational hypertension	rs560040180	1	154482262	A	AT	0.7517	0.0757	98.6046	3.281e-23	0.239332	0.134531	0.07524
IL-6RA	Gestational hypertension	rs575138223	1	154631401	C	T	-0.3824	0.072	28.2079	1.103e-07	0.101692	0.0714692	0.1548
IL-6RA	Gestational hypertension	rs61578738	1	154278943	C	T	-0.1238	0.0113	120.029	8.311e-28	-0.0003389	0.0184498	0.9853
IL-6RA	Gestational hypertension	rs6427631	1	154370020	C	T	0.2065	0.0104	394.252	3.906e-88	0.0046066	0.0184094	0.8024
IL-6RA	Gestational hypertension	rs6660969	1	154336007	C	T	-0.6809	0.0761	80.0566	3.509e-19	0.0980682	0.275365	0.7217
IL-6RA	Gestational hypertension	rs6668968	1	154293675	A	G	-0.1334	0.0105	161.411	3.027e-37	0.0069103	0.017502	0.693
IL-6RA	Gestational hypertension	rs67156297	1	154336716	A	G	-0.204	0.0108	356.79	6.762e-80	-0.041147	0.0642948	0.5222
IL-6RA	Gestational hypertension	rs71628607	1	154315987	A	G	0.4747	0.0796	35.5641	2.454e-09	-0.0195714	0.0745469	0.7929
IL-6RA	Gestational hypertension	rs72696241	1	154204693	A	G	0.0463	0.0107	18.7238	1.597e-05	0.0153089	0.0181324	0.3985
IL-6RA	Gestational hypertension	rs72698179	1	154522394	A	C	-0.1797	0.0341	27.7707	1.318e-07	0.0390865	0.0882523	0.6578
IL-6RA	Gestational hypertension	rs73014279	1	154403414	C	T	-0.5045	0.0526	91.9922	9.241e-22	0.0041448	0.070226	0.9529
IL-6RA	Gestational hypertension	rs74601996	1	154420754	A	G	0.6581	0.0781	71.0038	3.71e-17	-0.0886755	0.120939	0.4634
IL-6RA	Gestational hypertension	rs75103809	1	154238292	C	T	-0.4234	0.086	24.2384	8.622e-07	-0.0748214	0.0624748	0.2311
IL-6RA	Gestational hypertension	rs7524770	1	154640021	A	G	0.6735	0.0511	173.713	9.684e-40	-0.0873952	0.061872	0.1578
IL-6RA	Gestational hypertension	rs7525477	1	154394297	A	G	-0.3738	0.0105	1267.36	1e-200	-0.0110789	0.0171296	0.5178
IL-6RA	Gestational hypertension	rs75273261	1	154577056	C	T	-0.4606	0.053	75.5259	3.464e-18	0.0117738	0.0617189	0.8487
IL-6RA	Gestational hypertension	rs7538657	1	154624793	A	G	-0.6417	0.0839	58.4979	2.037e-14	0.12144	0.234964	0.6053
IL-6RA	Gestational hypertension	rs75432579	1	154340929	A	G	0.6211	0.0795	61.0364	5.65e-15	-0.109587	0.115574	0.343
IL-6RA	Gestational hypertension	rs75631461	1	154498153	C	T	0.6315	0.0513	151.535	7.792e-35	0.0438343	0.0744224	0.5559
IL-6RA	Gestational hypertension	rs76033854	1	154371243	A	G	-0.2881	0.0325	78.5814	7.919e-19	-0.0112436	0.0527758	0.8313
IL-6RA	Gestational hypertension	rs76093405	1	154411768	A	G	-0.5091	0.0363	196.695	1.135e-44	-0.035053	0.0407904	0.3902
IL-6RA	Gestational hypertension	rs76401668	1	154610358	A	G	-0.3663	0.0384	90.9937	1.399e-21	-0.0645097	0.0519558	0.2144
IL-6RA	Gestational hypertension	rs77697368	1	154567449	A	G	0.0752	0.0185	16.5231	4.781e-05	-0.0315144	0.036637	0.3897
IL-6RA	Gestational hypertension	rs77710113	1	154618623	C	T	-0.3169	0.0174	331.7	8.372e-74	-0.0336221	0.031997	0.2934
IL-6RA	Gestational hypertension	rs77993403	1	154316996	A	G	0.5976	0.0288	430.563	1.15e-95	-0.064516	0.0432978	0.1362
IL-6RA	Gestational hypertension	rs78664422	1	154499246	A	G	-0.4984	0.0123	1641.9	1e-200	0.0043245	0.024286	0.8587
IL-6RA	Gestational hypertension	rs78768906	1	154581950	C	T	-0.4566	0.0701	42.4264	7.174e-11	-0.106588	0.195289	0.5852
IL-6RA	Gestational hypertension	rs78794625	1	154547167	C	T	-0.3471	0.055	39.8276	2.698e-10	0.0460733	0.0666098	0.4891
IL-6RA	Gestational hypertension	rs9427092	1	154553722	C	T	-0.232	0.0113	421.521	4.26e-94	-0.0048339	0.0199993	0.809
IL-6RA	Gestational hypertension	rs9427108	1	154607914	A	G	0.3248	0.0095	1168.92	1e-200	-0.0026267	0.0169182	0.8766
IL-6RA	Gestational hypertension	rs9427119	1	154638368	G	T	0.157	0.0112	196.5	2.346e-44	-0.0054575	0.0181171	0.7632
IL-8	Gestational hypertension	rs111784144	4	74429064	A	G	-0.4693	0.0922	25.9083	3.548e-07	0.0251384	0.0623935	0.687
IL-8	Gestational hypertension	rs140389287	4	74465623	C	T	-0.2449	0.0575	18.1402	2.068e-05	0.125925	0.103075	0.2218
IL-8	Gestational hypertension	rs140510043	4	74430256	C	T	-0.2205	0.0424	27.0449	2.047e-07	0.12397	0.0881286	0.1595
IL-8	Gestational hypertension	rs71871759	4	74581110	T	TA	-0.1053	0.0256	16.9191	3.83e-05	0.118551	0.102969	0.2496
IL-8	Gestational hypertension	rs7655660	4	74589597	A	G	-0.1876	0.0237	62.6569	2.666e-15	0.0152828	0.0403086	0.7046
IL16	Gestational hypertension	rs11073000	15	81578508	C	T	0.1081	0.017	40.4346	2.202e-10	-0.0339466	0.0253247	0.1801
IL16	Gestational hypertension	rs11635456	15	81524488	A	G	0.1394	0.019	53.8293	2.215e-13	-0.11486	0.0516582	0.02618
IL16	Gestational hypertension	rs116947254	15	81786092	A	G	-0.1128	0.0255	19.5676	9.976e-06	0.010556	0.0477878	0.8252
IL16	Gestational hypertension	rs117088029	15	81516932	C	T	-1.0309	0.1411	53.3801	2.696e-13	0.0025986	0.267062	0.9922
IL16	Gestational hypertension	rs117564312	15	81691725	G	T	-0.5227	0.0523	99.8853	1.657e-23	-0.0397505	0.0527022	0.4507
IL16	Gestational hypertension	rs117772246	15	81469005	A	G	-0.5968	0.0423	199.057	3.817e-45	-0.173927	0.0836117	0.03751
IL16	Gestational hypertension	rs12905420	15	81412303	A	G	-0.1867	0.0296	39.7837	3.013e-10	-0.0030691	0.0393744	0.9379
IL16	Gestational hypertension	rs137884340	15	81767273	C	T	-0.5871	0.1164	25.4401	4.524e-07	-0.0420944	0.10668	0.6931
IL16	Gestational hypertension	rs140550814	15	81662596	A	G	-0.8361	0.0792	111.446	4.81e-26	-0.19342	0.124527	0.1204
IL16	Gestational hypertension	rs142332135	15	81508398	A	G	-0.8126	0.0398	416.857	8.58e-93	0.0110361	0.0644185	0.864
IL16	Gestational hypertension	rs144165422	15	81579893	C	T	0.3176	0.0771	16.9688	3.765e-05	-0.0125191	0.135899	0.9266
IL16	Gestational hypertension	rs145839649	15	81524507	A	G	-0.8356	0.0553	228.321	1.638e-51	0.148002	0.111497	0.1844
IL16	Gestational hypertension	rs150296120	15	81459292	G	T	-0.8943	0.0967	85.529	2.231e-20	-0.0153326	0.252229	0.9515
IL16	Gestational hypertension	rs188098358	15	81359655	A	G	-0.839	0.1175	50.9857	9.33e-13	0.017989	0.158955	0.9099
IL16	Gestational hypertension	rs188348445	15	81431968	C	T	-0.6346	0.0708	80.3403	3.049e-19	-0.168313	0.139582	0.2279
IL16	Gestational hypertension	rs35000575	15	81439638	A	C	-0.0951	0.017	31.2942	2.101e-08	-0.0266214	0.0271318	0.3265
IL16	Gestational hypertension	rs368438464	15	81707702	T	TCTAACAGA	-0.5762	0.0843	46.7188	8.124e-12	-0.0153713	0.105625	0.8843
IL16	Gestational hypertension	rs3848180	15	81596590	G	T	-0.2103	0.0104	408.895	1.09e-91	0.0157986	0.017231	0.3592
IL16	Gestational hypertension	rs3898677	15	81596562	C	T	-0.4033	0.0136	879.384	2.79e-194	-0.0160408	0.0249758	0.5207
IL16	Gestational hypertension	rs4531696	15	81559616	A	G	0.1145	0.0112	104.514	1.595e-24	-0.0176299	0.0177615	0.3209
IL16	Gestational hypertension	rs4778636	15	81591639	A	G	-0.9346	0.0177	2788.08	1e-200	-0.0188631	0.0375456	0.6154
IL16	Gestational hypertension	rs4778893	15	81611253	A	G	-0.1297	0.0153	71.8616	1.817e-17	-0.0078462	0.0221094	0.7227
IL16	Gestational hypertension	rs5007097	15	81551114	A	C	0.1074	0.0133	65.2087	6.231e-16	-0.0854511	0.0821708	0.2984
IL16	Gestational hypertension	rs55905813	15	81741689	C	T	-0.2416	0.0326	54.9236	1.353e-13	0.0508469	0.0432109	0.2393
IL16	Gestational hypertension	rs58484457	15	81769674	C	T	-0.0745	0.0117	40.5453	1.919e-10	0.0012751	0.0193552	0.9475
IL16	Gestational hypertension	rs7163199	15	81645112	A	G	0.096	0.0246	15.229	9.314e-05	-0.0255535	0.0339251	0.4513
IL16	Gestational hypertension	rs74028094	15	81454932	A	C	-0.7408	0.0581	162.573	3.269e-37	-0.0522628	0.099664	0.6
IL16	Gestational hypertension	rs74899357	15	81622821	C	T	-0.2463	0.0335	54.0554	1.835e-13	0.131924	0.0636322	0.03815
IL16	Gestational hypertension	rs75824993	15	81494541	A	C	-0.2282	0.0199	131.5	1.767e-30	-0.0068757	0.0278751	0.8052
IL16	Gestational hypertension	rs77241496	15	81616692	A	G	0.1712	0.0277	38.1986	6.377e-10	0.0702614	0.0515224	0.1727
KIM-1	Gestational hypertension	rs10475501	5	156264032	A	C	-0.2782	0.0247	126.859	2.425e-29	-0.0626677	0.0440134	0.1545
KIM-1	Gestational hypertension	rs112498466	5	156320515	A	G	-0.3747	0.0898	17.4106	3.023e-05	0.161427	0.214175	0.451
KIM-1	Gestational hypertension	rs112512316	5	156608638	C	T	-0.2937	0.0677	18.8205	1.442e-05	-0.093616	0.0827982	0.2582
KIM-1	Gestational hypertension	rs112595011	5	156439398	A	G	0.377	0.0381	97.9113	4.072e-23	-0.0506273	0.077994	0.5163
KIM-1	Gestational hypertension	rs114626188	5	156620236	C	T	0.2563	0.0284	81.4443	1.638e-19	0.0527845	0.0436527	0.2266
KIM-1	Gestational hypertension	rs115041238	5	156506206	A	G	-0.2809	0.042	44.7306	2.206e-11	-0.22216	0.111127	0.04559
KIM-1	Gestational hypertension	rs116007020	5	156341032	A	G	-0.4141	0.087	22.6554	1.928e-06	-0.202399	0.2139	0.344
KIM-1	Gestational hypertension	rs116364340	5	156422419	C	T	0.2073	0.0278	55.6044	8.124e-14	-0.0060279	0.0803468	0.9402
KIM-1	Gestational hypertension	rs116826330	5	156495827	A	G	0.3111	0.0587	28.0882	1.16e-07	-0.0356515	0.15818	0.8217
KIM-1	Gestational hypertension	rs11951736	5	156441311	C	T	-0.1192	0.0141	71.4684	2.92e-17	-0.0364627	0.0226042	0.1067
KIM-1	Gestational hypertension	rs11957434	5	156575312	A	G	-0.1205	0.013	85.9186	1.809e-20	-0.0349196	0.0220054	0.1125
KIM-1	Gestational hypertension	rs12516270	5	156487472	A	G	-0.4589	0.0136	1138.57	1e-200	-0.0039949	0.022223	0.8573
KIM-1	Gestational hypertension	rs13157017	5	156610285	C	T	-0.4537	0.0307	218.404	1.856e-49	0.0033698	0.0417653	0.9357
KIM-1	Gestational hypertension	rs138721003	5	156481716	A	G	-0.4376	0.0686	40.6918	1.79e-10	-0.0219877	0.0717809	0.7594
KIM-1	Gestational hypertension	rs138781303	5	156591114	A	G	-0.5506	0.0653	71.0961	3.458e-17	0.011083	0.261719	0.9662
KIM-1	Gestational hypertension	rs139719128	5	156625160	A	AG	-0.1875	0.0288	42.3855	7.266e-11	-0.0698503	0.063518	0.2715
KIM-1	Gestational hypertension	rs140209435	5	156590155	A	G	-0.2701	0.0556	23.5993	1.211e-06	0.0416729	0.130252	0.749
KIM-1	Gestational hypertension	rs140307202	5	156392222	A	G	0.3557	0.0233	233.054	1.699e-52	-0.0078822	0.0314471	0.8021
KIM-1	Gestational hypertension	rs140455123	5	156289248	A	G	0.4153	0.0833	24.8561	6.096e-07	0.164194	0.152509	0.2817
KIM-1	Gestational hypertension	rs140502704	5	156578051	A	G	-0.4955	0.0878	31.8492	1.676e-08	-0.484603	0.312244	0.1207
KIM-1	Gestational hypertension	rs140795362	5	156352962	C	T	-0.4242	0.0422	101.045	8.94e-24	-0.0008467	0.0617654	0.9891
KIM-1	Gestational hypertension	rs141138275	5	156411398	A	G	0.3516	0.0738	22.6979	1.892e-06	-0.0410293	0.102484	0.6889
KIM-1	Gestational hypertension	rs141356487	5	156324822	C	T	0.3476	0.0889	15.2882	9.157e-05	-0.006944	0.10867	0.949
KIM-1	Gestational hypertension	rs141394251	5	156474358	C	T	0.1986	0.0287	47.8845	4.395e-12	-0.0035144	0.0360774	0.9224
KIM-1	Gestational hypertension	rs141737891	5	156298961	A	G	0.3709	0.0609	37.0919	1.1e-09	-0.0689583	0.060588	0.2551
KIM-1	Gestational hypertension	rs142149158	5	156599463	C	T	-0.9498	0.1237	58.9556	1.639e-14	-0.110861	0.112597	0.3248
KIM-1	Gestational hypertension	rs142437652	5	156672104	A	G	0.1699	0.0389	19.076	1.254e-05	-0.06424	0.0516476	0.2136
KIM-1	Gestational hypertension	rs145176348	5	156640409	A	G	0.2646	0.0428	38.2201	6.239e-10	-0.0131005	0.0683668	0.848
KIM-1	Gestational hypertension	rs145306512	5	156391801	A	G	0.3989	0.0523	58.1734	2.36e-14	-0.0308567	0.0570458	0.5886
KIM-1	Gestational hypertension	rs146052698	5	156531274	G	T	0.2971	0.0561	28.0466	1.207e-07	-0.0357259	0.054578	0.5127
KIM-1	Gestational hypertension	rs146320471	5	156598373	A	G	-0.432	0.0822	27.62	1.499e-07	0.393038	0.630515	0.533
KIM-1	Gestational hypertension	rs146637399	5	156328074	A	G	-0.4976	0.0618	64.8312	7.947e-16	-0.0094623	0.0786226	0.9042
KIM-1	Gestational hypertension	rs147447016	5	156458563	A	G	-0.9116	0.2224	16.8012	4.138e-05	-1.21153	1.40742	0.3893
KIM-1	Gestational hypertension	rs147827860	5	156533730	A	G	0.4269	0.0716	35.5489	2.504e-09	-0.0737353	0.0600301	0.2193
KIM-1	Gestational hypertension	rs147859844	5	156472627	T	TA	0.4528	0.0491	85.0452	2.855e-20	0.0524681	0.0637968	0.4108
KIM-1	Gestational hypertension	rs147992984	5	156325559	A	G	-1.2191	0.1406	75.181	4.219e-18	-0.0583964	0.112124	0.6025
KIM-1	Gestational hypertension	rs149348488	5	156491943	A	G	0.4375	0.0828	27.9187	1.259e-07	-0.0818124	0.0628776	0.1932
KIM-1	Gestational hypertension	rs163318	5	156616488	C	T	-0.0853	0.0103	68.5841	1.376e-16	0.0129787	0.0169249	0.4432
KIM-1	Gestational hypertension	rs163433	5	156625763	C	T	-0.0707	0.011	41.3098	1.322e-10	0.0470476	0.0171473	0.006074
KIM-1	Gestational hypertension	rs17054136	5	156472825	A	G	-0.5854	0.0221	701.651	6.48e-155	-0.0720568	0.0341495	0.03485
KIM-1	Gestational hypertension	rs17573010	5	156477831	A	G	-0.2856	0.0257	123.495	8.755e-29	0.0087279	0.0645714	0.8925
KIM-1	Gestational hypertension	rs17650008	5	156345078	A	G	0.3197	0.0537	35.4435	2.607e-09	-0.130368	0.127837	0.3078
KIM-1	Gestational hypertension	rs180757903	5	156523978	C	T	-0.3756	0.0247	231.237	5.027e-52	-0.0208833	0.0385034	0.5876
KIM-1	Gestational hypertension	rs181878549	5	156469322	A	G	-0.4264	0.0536	63.2856	1.875e-15	0.0084872	0.0632716	0.8933
KIM-1	Gestational hypertension	rs182129049	5	156516660	A	G	0.8565	0.1938	19.532	9.893e-06	0.0166203	0.109536	0.8794
KIM-1	Gestational hypertension	rs183008320	5	156492127	A	G	-0.6294	0.0875	51.7413	6.454e-13	0.0768827	0.0978201	0.4319
KIM-1	Gestational hypertension	rs183070879	5	156294136	A	C	-0.6476	0.1659	15.2378	9.531e-05	0.0616048	0.234612	0.7929
KIM-1	Gestational hypertension	rs183118833	5	156554884	A	C	-0.4812	0.0843	32.5834	1.153e-08	0.0791964	0.0801382	0.323
KIM-1	Gestational hypertension	rs183551818	5	156473642	C	T	-0.4699	0.1076	19.0716	1.265e-05	-0.17876	0.116631	0.1254
KIM-1	Gestational hypertension	rs183793800	5	156485435	A	G	-0.3867	0.055	49.4337	2.046e-12	-0.104648	0.0838601	0.2121
KIM-1	Gestational hypertension	rs186524348	5	156535367	A	C	-0.5819	0.0719	65.4996	5.863e-16	0.109283	0.0831705	0.1889
KIM-1	Gestational hypertension	rs188007967	5	156272479	C	T	-1.5414	0.1915	64.7878	8.26e-16	-0.138849	0.0999343	0.1647
KIM-1	Gestational hypertension	rs188437214	5	156579513	A	G	0.2711	0.0426	40.4986	1.865e-10	-0.141767	0.0808637	0.07957
KIM-1	Gestational hypertension	rs189765190	5	156386927	A	G	-0.2679	0.0553	23.469	1.285e-06	0.062883	0.112052	0.5747
KIM-1	Gestational hypertension	rs190789415	5	156400926	A	G	-1.2873	0.0522	608.161	3.52e-134	-0.0789212	0.0649898	0.2246
KIM-1	Gestational hypertension	rs193192832	5	156483503	A	G	-0.1726	0.0307	31.6086	1.934e-08	-0.200904	0.0655227	0.002168
KIM-1	Gestational hypertension	rs2033476	5	156543790	G	T	0.0771	0.0106	52.905	3.324e-13	0.0836999	0.0568497	0.1409
KIM-1	Gestational hypertension	rs246747	5	156644939	A	G	-0.0652	0.0112	33.889	5.479e-09	-0.0022867	0.0188447	0.9034
KIM-1	Gestational hypertension	rs246884	5	156560581	C	T	-0.2376	0.0316	56.5352	5.204e-14	-0.0680232	0.0560604	0.225
KIM-1	Gestational hypertension	rs25856	5	156623904	C	T	-0.2094	0.0127	271.86	1.941e-61	-0.0475768	0.0200517	0.01766
KIM-1	Gestational hypertension	rs30118	5	156666799	G	T	-0.0428	0.0109	15.4182	8.594e-05	-0.0048284	0.0167963	0.7738
KIM-1	Gestational hypertension	rs34789219	5	156486386	A	G	-0.5672	0.0482	138.477	6.134e-32	8.57e-05	0.0488615	0.9986
KIM-1	Gestational hypertension	rs35132690	5	156418468	A	G	-0.4566	0.0213	459.529	1.8e-101	0.0168154	0.0323839	0.6036
KIM-1	Gestational hypertension	rs35690183	5	156347919	A	G	-0.4501	0.0112	1615.04	1e-200	-0.002635	0.0198839	0.8946
KIM-1	Gestational hypertension	rs411174	5	156609000	A	G	-0.0594	0.011	29.16	6.502e-08	-0.0087946	0.018063	0.6263
KIM-1	Gestational hypertension	rs4704738	5	156561748	A	G	-0.113	0.013	75.5562	2.609e-18	-0.0435938	0.0210953	0.03878
KIM-1	Gestational hypertension	rs4704810	5	156273481	A	G	0.2151	0.0104	427.774	1.87e-95	0.0670895	0.0591329	0.2566
KIM-1	Gestational hypertension	rs4704830	5	156406719	A	G	0.4322	0.01	1867.97	1e-200	-0.0166411	0.0171798	0.3327
KIM-1	Gestational hypertension	rs4704841	5	156487235	C	T	0.3554	0.0107	1103.23	1e-200	0.0830374	0.0590288	0.1595
KIM-1	Gestational hypertension	rs4704842	5	156487516	C	T	0.2075	0.0104	398.079	3.34e-89	-0.0322968	0.0170778	0.0586
KIM-1	Gestational hypertension	rs529239126	5	156322533	A	G	0.4093	0.0878	21.7317	3.102e-06	-0.0738266	0.0697021	0.2895
KIM-1	Gestational hypertension	rs536319345	5	156328423	A	G	-0.2493	0.04	38.8441	4.652e-10	0.0756782	0.196083	0.6995
KIM-1	Gestational hypertension	rs539237745	5	156490143	A	AGAAAG	0.1065	0.0182	34.2418	4.471e-09	0.0287744	0.0848014	0.7344
KIM-1	Gestational hypertension	rs542485847	5	156380664	C	CAAAAAAAAAA	-0.1873	0.0257	53.114	3.013e-13	-0.0134724	0.117662	0.9088
KIM-1	Gestational hypertension	rs551738215	5	156380189	A	G	0.5636	0.1135	24.6576	6.779e-07	-0.0921398	0.194621	0.6359
KIM-1	Gestational hypertension	rs553728240	5	156426996	A	C	-0.5254	0.1285	16.7176	4.321e-05	-0.246601	0.754398	0.7438
KIM-1	Gestational hypertension	rs55916172	5	156333192	C	T	0.4895	0.0725	45.5858	1.464e-11	-0.269242	0.125985	0.03259
KIM-1	Gestational hypertension	rs56200707	5	156564420	A	G	0.3292	0.0253	169.308	9.178e-39	0.0209271	0.03293	0.5251
KIM-1	Gestational hypertension	rs56308765	5	156411055	A	C	-0.0562	0.0138	16.585	4.341e-05	0.0184968	0.0225128	0.4113
KIM-1	Gestational hypertension	rs59990394	5	156649013	A	G	0.0825	0.0191	18.657	1.553e-05	0.0071902	0.038273	0.851
KIM-1	Gestational hypertension	rs6555788	5	156438667	C	T	-0.0826	0.0129	40.9997	1.605e-10	0.015698	0.0232447	0.4995
KIM-1	Gestational hypertension	rs67114357	5	156484480	C	T	-0.2009	0.0117	294.841	6.503e-66	-0.0008654	0.0300948	0.9771
KIM-1	Gestational hypertension	rs67677679	5	156493527	A	AT	-0.0853	0.0166	26.4047	2.656e-07	0.0209968	0.11711	0.8577
KIM-1	Gestational hypertension	rs6876898	5	156670047	A	G	0.0853	0.0132	41.759	9.723e-11	-0.0253431	0.0189493	0.1811
KIM-1	Gestational hypertension	rs6892304	5	156282132	A	G	-0.0875	0.0142	37.9699	7.236e-10	0.0062557	0.0231864	0.7873
KIM-1	Gestational hypertension	rs73300110	5	156579730	A	G	-0.1891	0.0316	35.8104	2.086e-09	0.0673821	0.0774682	0.3844
KIM-1	Gestational hypertension	rs73308313	5	156527252	A	G	0.1744	0.0183	90.8219	1.64e-21	-0.0261764	0.0303316	0.3881
KIM-1	Gestational hypertension	rs73813903	5	156334456	A	G	-0.3122	0.0405	59.4232	1.264e-14	0.0106611	0.071207	0.881
KIM-1	Gestational hypertension	rs76239251	5	156593436	A	G	-0.3166	0.0372	72.4329	1.715e-17	-0.0514635	0.0537511	0.3383
KIM-1	Gestational hypertension	rs76246936	5	156627753	A	G	-0.1912	0.0255	56.2206	6.327e-14	-0.0229977	0.0578941	0.6912
KIM-1	Gestational hypertension	rs76435567	5	156274149	G	T	0.1841	0.0233	62.4303	2.789e-15	0.0006506	0.0305453	0.983
KIM-1	Gestational hypertension	rs76857003	5	156449913	A	G	-0.3788	0.0171	490.713	3.4e-109	0.0171162	0.0301229	0.5699
KIM-1	Gestational hypertension	rs7703698	5	156331834	C	T	-0.1825	0.014	169.93	6.577e-39	0.0005175	0.0244993	0.9831
KIM-1	Gestational hypertension	rs7705706	5	156519659	A	G	0.161	0.0122	174.153	1.15e-39	0.0164738	0.0194403	0.3968
KIM-1	Gestational hypertension	rs78145385	5	156635312	A	G	0.1308	0.0304	18.5126	1.729e-05	-0.0046745	0.0407771	0.9087
KIM-1	Gestational hypertension	rs78383427	5	156335791	C	T	0.3002	0.0281	114.132	1.302e-26	-0.412089	0.214794	0.05504
KIM-1	Gestational hypertension	rs79427029	5	156641933	A	G	0.2277	0.0323	49.696	1.783e-12	0.0229499	0.0573948	0.6893
KIM-1	Gestational hypertension	rs79479846	5	156469547	C	T	0.3999	0.0407	96.5415	9.104e-23	0.0351384	0.0615075	0.5678
KLK6	Gestational hypertension	rs143450744	19	51468724	C	T	0.1015	0.0219	21.4805	3.419e-06	-0.0076705	0.0293835	0.7941
KLK6	Gestational hypertension	rs148431400	19	51523928	A	G	0.1848	0.0354	27.2519	1.838e-07	0.001637	0.0556049	0.9765
KLK6	Gestational hypertension	rs1624358	19	51487175	G	T	-0.1406	0.0176	63.8183	1.547e-15	-0.0065888	0.0279461	0.8136
KLK6	Gestational hypertension	rs1654525	19	51482842	C	T	-0.0849	0.0113	56.4493	6.321e-14	-0.025124	0.0176881	0.1555
KLK6	Gestational hypertension	rs1654535	19	51473947	C	T	-0.1839	0.0104	312.678	2.427e-70	-0.0039175	0.0180746	0.8284
KLK6	Gestational hypertension	rs1654543	19	51498989	C	T	0.0431	0.0103	17.5098	2.676e-05	-0.0243746	0.0170046	0.1517
KLK6	Gestational hypertension	rs16988619	19	51475703	A	C	0.1394	0.0141	97.7434	3.765e-23	-0.0224905	0.0270378	0.4055
KLK6	Gestational hypertension	rs1701942	19	51440560	C	T	0.0401	0.0101	15.7633	7.374e-05	0.0230423	0.0170222	0.1758
KLK6	Gestational hypertension	rs1701955	19	51476055	C	T	-0.1294	0.0114	128.842	7.316e-30	-0.0164008	0.0196813	0.4047
KLK6	Gestational hypertension	rs268901	19	51452800	C	T	0.0959	0.0114	70.7665	3.724e-17	0.0067296	0.017082	0.6936
KLK6	Gestational hypertension	rs80056616	19	51480267	C	T	0.2105	0.0232	82.3243	1.212e-19	0.0002255	0.0366944	0.9951
LEP	Gestational hypertension	rs12535708	7	127878098	A	C	0.0724	0.0129	31.4991	1.929e-08	-0.0120352	0.0173886	0.4889
LEP	Gestational hypertension	rs2071045	7	127892980	C	T	-0.0613	0.0141	18.9009	1.445e-05	0.0113562	0.0227345	0.6174
LOX-1	Gestational hypertension	rs10505752	12	10333347	A	G	0.1066	0.0152	49.1844	2.443e-12	0.006371	0.0226157	0.7782
LOX-1	Gestational hypertension	rs10772241	12	10358097	C	T	-0.0859	0.0148	33.687	7.124e-09	-0.0146675	0.0232892	0.5288
LOX-1	Gestational hypertension	rs10845052	12	10295622	C	T	-0.0788	0.0167	22.2648	2.325e-06	-0.0118987	0.0279591	0.6704
LOX-1	Gestational hypertension	rs10845103	12	10438658	C	T	0.0546	0.0132	17.1095	3.813e-05	-0.0060515	0.0194414	0.7556
LOX-1	Gestational hypertension	rs4495966	12	10307590	C	T	-0.0727	0.0113	41.3916	1.338e-10	0.012948	0.0168081	0.4411
LOX-1	Gestational hypertension	rs74060584	12	10292841	A	G	0.109	0.0186	34.3421	4.299e-09	-0.0023321	0.027739	0.933
MCP-1	Gestational hypertension	rs12450001	17	32536867	A	G	-0.0542	0.0119	20.7446	4.982e-06	-0.0090448	0.0220735	0.682
MCP-1	Gestational hypertension	rs147183782	17	32540356	C	T	0.0908	0.0164	30.6538	3.143e-08	0.0199889	0.0235601	0.3962
MCP-1	Gestational hypertension	rs34133811	17	32631264	A	G	-0.0445	0.0095	21.9418	2.854e-06	-0.0072153	0.0168546	0.6686
MCP-1	Gestational hypertension	rs8080323	17	32594542	A	C	-0.076	0.0155	24.0416	1.029e-06	0.031028	0.0329432	0.3463
MCP-1	Gestational hypertension	rs9675315	17	32541260	C	T	-0.0388	0.0096	16.3351	5.011e-05	-0.0175212	0.0170723	0.3048
MCP-1	Gestational hypertension	rs9889296	17	32570547	A	G	0.0544	0.0103	27.8948	1.493e-07	-0.0105479	0.0179084	0.5559
MCP-1	Gestational hypertension	rs9899795	17	32514904	C	T	0.0439	0.01	19.2721	1.197e-05	0.0006407	0.0173445	0.9705
MMP-1	Gestational hypertension	rs10502008	11	102805602	C	T	-0.1446	0.0142	103.695	3.327e-24	0.0137325	0.0214446	0.5219
MMP-1	Gestational hypertension	rs10791595	11	102635501	C	T	0.0557	0.0117	22.6641	1.739e-06	0.0116939	0.0180859	0.5179
MMP-1	Gestational hypertension	rs10791599	11	102760015	A	G	-0.2615	0.0122	459.435	1.88e-101	0.0108699	0.0185957	0.5589
MMP-1	Gestational hypertension	rs10895375	11	102839010	C	T	-0.0973	0.0175	30.9136	2.923e-08	0.0070734	0.0244335	0.7722
MMP-1	Gestational hypertension	rs112065649	11	102679400	C	T	-0.3453	0.0293	138.886	3.891e-32	-0.0320192	0.0509687	0.5299
MMP-1	Gestational hypertension	rs112246582	11	102697062	A	G	-0.3455	0.0479	52.0266	5.689e-13	-0.12798	0.0797535	0.1086
MMP-1	Gestational hypertension	rs11225354	11	102510046	C	T	0.1374	0.0176	60.9464	5.721e-15	0.0006767	0.0257922	0.9791
MMP-1	Gestational hypertension	rs11225402	11	102610596	A	G	-0.1948	0.0286	46.3923	8.999e-12	0.0127597	0.0365311	0.7269
MMP-1	Gestational hypertension	rs11225437	11	102695560	C	T	0.4191	0.095	19.462	1.032e-05	-0.318595	0.544836	0.5587
MMP-1	Gestational hypertension	rs11225445	11	102749448	G	T	-0.0845	0.0126	44.9751	1.932e-11	-0.0122568	0.0175609	0.4852
MMP-1	Gestational hypertension	rs11225486	11	102809221	G	T	-0.0771	0.0162	22.6505	1.92e-06	0.03487	0.0264423	0.1873
MMP-1	Gestational hypertension	rs11365632	11	102755761	C	CT	-0.1578	0.0191	68.257	1.299e-16	-0.0750988	0.0871593	0.3889
MMP-1	Gestational hypertension	rs1144393	11	102669409	C	T	0.2914	0.0122	570.505	4.41e-126	-0.0088582	0.0179433	0.6215
MMP-1	Gestational hypertension	rs1144397	11	102682285	G	T	0.2419	0.011	483.6	3e-107	-0.0072034	0.0169069	0.6701
MMP-1	Gestational hypertension	rs11600440	11	102689781	A	G	-0.3919	0.0408	92.2636	6.873e-22	0.0118404	0.0683281	0.8624
MMP-1	Gestational hypertension	rs11601554	11	102721617	A	G	-0.347	0.0784	19.5897	9.637e-06	0.0099862	0.105312	0.9245
MMP-1	Gestational hypertension	rs11602288	11	102592160	A	G	-0.5062	0.0617	67.3091	2.332e-16	0.105045	0.0577366	0.06885
MMP-1	Gestational hypertension	rs116889819	11	102806398	A	G	-0.2107	0.0297	50.3288	1.317e-12	0.0174546	0.0511602	0.733
MMP-1	Gestational hypertension	rs116896243	11	102690381	C	T	0.1774	0.0425	17.4233	2.931e-05	-0.0113711	0.0504063	0.8215
MMP-1	Gestational hypertension	rs117007398	11	102572905	C	T	0.2324	0.0443	27.521	1.529e-07	0.0231893	0.0782161	0.7669
MMP-1	Gestational hypertension	rs117180336	11	102804380	A	G	-0.3348	0.06	31.1364	2.333e-08	0.0872758	0.0948267	0.3574
MMP-1	Gestational hypertension	rs117571978	11	102499646	C	T	0.3142	0.0456	47.4769	5.414e-12	0.118782	0.060151	0.0483
MMP-1	Gestational hypertension	rs117582460	11	102755691	A	G	0.172	0.0424	16.456	5.029e-05	0.0027619	0.0576826	0.9618
MMP-1	Gestational hypertension	rs117851046	11	102528425	G	T	-0.1406	0.0277	25.7639	3.924e-07	-0.007222	0.0355796	0.8391
MMP-1	Gestational hypertension	rs117862972	11	102760982	C	T	-0.1203	0.0206	34.1033	5.002e-09	-0.0264423	0.0298751	0.3761
MMP-1	Gestational hypertension	rs11821641	11	102564119	C	T	-0.109	0.0215	25.7025	4.102e-07	-0.0229275	0.0284682	0.4206
MMP-1	Gestational hypertension	rs12146550	11	102795786	A	G	-0.1464	0.012	148.84	1.672e-34	0.0310922	0.0173365	0.0729
MMP-1	Gestational hypertension	rs12280880	11	102678084	C	T	-0.3513	0.0159	488.16	4.21e-108	0.0126913	0.0239348	0.5959
MMP-1	Gestational hypertension	rs12290253	11	102642261	C	T	0.2021	0.015	181.531	1.955e-41	0.0389836	0.0227349	0.0864
MMP-1	Gestational hypertension	rs1291903	11	102840266	A	G	0.0552	0.0119	21.5171	3.559e-06	0.0055358	0.0202766	0.7848
MMP-1	Gestational hypertension	rs139659359	11	102845085	A	G	0.3757	0.0906	17.1959	3.364e-05	-0.221625	0.126984	0.08093
MMP-1	Gestational hypertension	rs142336874	11	102849811	G	T	-0.2063	0.0365	31.9457	1.613e-08	0.108034	0.0708147	0.1271
MMP-1	Gestational hypertension	rs145511790	11	102825521	A	G	-0.4607	0.0667	47.7073	4.945e-12	-0.0903043	0.071882	0.209
MMP-1	Gestational hypertension	rs145541733	11	102677129	C	T	-0.2665	0.0594	20.129	7.163e-06	0.0523127	0.0591726	0.3767
MMP-1	Gestational hypertension	rs145626826	11	102675621	A	G	-0.4958	0.0909	29.7499	4.876e-08	0.0197555	0.125665	0.8751
MMP-1	Gestational hypertension	rs146135014	11	102610840	A	G	-0.3179	0.0361	77.5473	1.315e-18	-0.0367559	0.0375692	0.3279
MMP-1	Gestational hypertension	rs146368117	11	102496270	A	G	0.36	0.0758	22.5562	2.014e-06	-0.0645043	0.051166	0.2074
MMP-1	Gestational hypertension	rs146414450	11	102685650	A	G	-0.4597	0.0309	221.326	3.37e-50	0.0289566	0.0393117	0.4614
MMP-1	Gestational hypertension	rs146825996	11	102700845	A	G	0.5556	0.0651	72.8388	1.462e-17	0.010231	0.116073	0.9298
MMP-1	Gestational hypertension	rs147142246	11	102811514	A	G	-0.2915	0.0719	16.4369	5.045e-05	0.106065	0.0670199	0.1135
MMP-1	Gestational hypertension	rs147606771	11	102689960	A	G	0.3136	0.0465	45.4827	1.515e-11	-0.0293497	0.0765956	0.7016
MMP-1	Gestational hypertension	rs149498412	11	102513787	C	T	-0.6855	0.0692	98.1302	3.93e-23	-0.110392	0.0778561	0.1562
MMP-1	Gestational hypertension	rs150136556	11	102577350	A	ATTC	-0.1318	0.0315	17.5069	2.784e-05	-0.0249966	0.0325065	0.4419
MMP-1	Gestational hypertension	rs17098947	11	102479158	G	T	0.1423	0.0176	65.3709	5.538e-16	-0.0048587	0.0241163	0.8403
MMP-1	Gestational hypertension	rs17098961	11	102480390	A	C	0.1772	0.0443	16	6.412e-05	0.0928256	0.0517398	0.0728
MMP-1	Gestational hypertension	rs17293152	11	102633134	A	G	-0.0868	0.0176	24.3228	7.851e-07	0.0171572	0.0241709	0.4778
MMP-1	Gestational hypertension	rs1784399	11	102465956	C	T	0.1059	0.0193	30.1077	4.059e-08	-0.001051	0.0301499	0.9722
MMP-1	Gestational hypertension	rs17860565	11	102819290	C	T	0.4031	0.0599	45.2868	1.676e-11	0.0331097	0.0650017	0.6105
MMP-1	Gestational hypertension	rs17860589	11	102813188	G	T	-0.334	0.0601	30.8847	2.699e-08	0.0242534	0.27484	0.9297
MMP-1	Gestational hypertension	rs17860955	11	102649482	C	T	0.2206	0.045	24.0318	9.394e-07	-0.141717	0.0977801	0.1472
MMP-1	Gestational hypertension	rs17860968	11	102648040	C	T	-0.1246	0.0272	20.9845	4.517e-06	-0.201654	0.120647	0.09464
MMP-1	Gestational hypertension	rs17860980	11	102646313	C	T	0.2212	0.024	84.9469	2.875e-20	0.0228403	0.0389598	0.5577
MMP-1	Gestational hypertension	rs17879749	11	102667446	C	CA	-0.8757	0.0569	236.857	1.915e-53	-0.155345	0.0602874	0.009974
MMP-1	Gestational hypertension	rs17883958	11	102669848	A	C	0.2538	0.0458	30.7081	3.032e-08	-0.0384814	0.0425879	0.3662
MMP-1	Gestational hypertension	rs17884329	11	102659797	A	G	0.2601	0.0559	21.65	3.239e-06	-0.0665023	0.0524556	0.2049
MMP-1	Gestational hypertension	rs182802109	11	102655853	A	G	0.2371	0.0559	17.9903	2.228e-05	-0.0665902	0.0524585	0.2043
MMP-1	Gestational hypertension	rs1892971	11	102795606	A	G	0.0542	0.0133	16.6072	4.68e-05	-0.0265523	0.0190576	0.1635
MMP-1	Gestational hypertension	rs189500502	11	102560254	G	T	-0.3187	0.0467	46.5726	9.245e-12	-0.0098352	0.0806181	0.9029
MMP-1	Gestational hypertension	rs1938895	11	102619643	C	T	-0.1268	0.0131	93.6906	3.625e-22	-0.0119313	0.0195626	0.5419
MMP-1	Gestational hypertension	rs1940061	11	102510453	C	T	0.0811	0.0129	39.5241	3.271e-10	0.0081424	0.0191225	0.6703
MMP-1	Gestational hypertension	rs1960075	11	102769069	C	T	-0.2374	0.0147	260.812	1.289e-58	0.0374161	0.0218189	0.08637
MMP-1	Gestational hypertension	rs199712832	11	102783419	T	TA	0.211	0.049	18.5427	1.684e-05	0.0134547	0.0993702	0.8923
MMP-1	Gestational hypertension	rs200255696	11	102574866	C	CAT	-0.5407	0.0904	35.7747	2.206e-09	-0.0146965	0.086997	0.8659
MMP-1	Gestational hypertension	rs2012390	11	102590777	A	G	-0.1399	0.0133	110.645	7.025e-26	-0.005339	0.0198967	0.7884
MMP-1	Gestational hypertension	rs2464351	11	102489678	A	G	0.1173	0.0141	69.2082	7.699e-17	0.0179806	0.0194058	0.3542
MMP-1	Gestational hypertension	rs2509008	11	102518846	A	G	0.1265	0.0129	96.1616	7.717e-23	0.0143883	0.0211128	0.4956
MMP-1	Gestational hypertension	rs28381705	11	102732913	A	G	-0.0875	0.017	26.4922	2.867e-07	0.0080991	0.0269362	0.7637
MMP-1	Gestational hypertension	rs2846370	11	102501165	A	G	0.0871	0.0143	37.0992	1.045e-09	0.0059564	0.0203058	0.7693
MMP-1	Gestational hypertension	rs35520569	11	102592575	A	G	0.3656	0.0897	16.6122	4.63e-05	-0.174113	0.103189	0.09154
MMP-1	Gestational hypertension	rs35771428	11	102588479	A	C	0.1448	0.0321	20.3482	6.464e-06	-0.0447326	0.0688104	0.5156
MMP-1	Gestational hypertension	rs4121366	11	102570760	G	T	0.0459	0.0118	15.1308	9.723e-05	0.0107718	0.016792	0.5212
MMP-1	Gestational hypertension	rs470206	11	102671178	C	T	-0.2511	0.0434	33.4745	7.199e-09	0.0473079	0.040383	0.2414
MMP-1	Gestational hypertension	rs470221	11	102665270	C	T	-0.1072	0.0178	36.2702	1.706e-09	0.0050495	0.0213331	0.8129
MMP-1	Gestational hypertension	rs470358	11	102668702	C	T	-0.0905	0.0125	52.4176	4.502e-13	-0.004546	0.0173602	0.7934
MMP-1	Gestational hypertension	rs471994	11	102697731	A	G	-0.3575	0.0111	1037.3	1e-200	0.0113969	0.0176085	0.5175
MMP-1	Gestational hypertension	rs488965	11	102628578	A	G	-0.2872	0.0229	157.289	5.544e-36	-0.0383366	0.0344136	0.2653
MMP-1	Gestational hypertension	rs495910	11	102573265	C	T	0.271	0.0427	40.2794	2.191e-10	0.0255367	0.0511723	0.6178
MMP-1	Gestational hypertension	rs504875	11	102678441	A	G	-0.2341	0.0234	100.085	1.66e-23	0.0026287	0.0274275	0.9236
MMP-1	Gestational hypertension	rs527832	11	102701884	A	G	-0.2712	0.0189	205.9	7.957e-47	0.0377669	0.0301994	0.2111
MMP-1	Gestational hypertension	rs534121616	11	102617469	A	G	0.2447	0.0552	19.6512	9.297e-06	-0.130514	0.207136	0.5286
MMP-1	Gestational hypertension	rs538920579	11	102810008	A	G	0.5353	0.1244	18.5163	1.684e-05	-0.100511	0.257966	0.6968
MMP-1	Gestational hypertension	rs552306	11	102676157	A	G	0.1971	0.0116	288.707	2.023e-64	0.0110153	0.027414	0.6878
MMP-1	Gestational hypertension	rs557090651	11	102839043	C	T	-0.3846	0.0749	26.3666	2.814e-07	0.104906	0.163422	0.5209
MMP-1	Gestational hypertension	rs563189205	11	102538699	A	G	0.0829	0.0176	22.1862	2.534e-06	-0.0154268	0.0781165	0.8434
MMP-1	Gestational hypertension	rs570662	11	102673591	A	G	-0.2345	0.0394	35.4236	2.545e-09	0.0499018	0.038972	0.2004
MMP-1	Gestational hypertension	rs573132030	11	102690667	C	CAAAAAAAAAA	-0.2521	0.0164	236.297	3.115e-53	-0.0210083	0.0745948	0.7782
MMP-1	Gestational hypertension	rs57701631	11	102656980	C	T	-0.1375	0.0162	72.0403	1.807e-17	-0.0247406	0.0214158	0.248
MMP-1	Gestational hypertension	rs579627	11	102835419	A	G	0.0841	0.0157	28.6941	8.476e-08	-0.003708	0.0213442	0.8621
MMP-1	Gestational hypertension	rs610950	11	102719730	C	T	-0.3837	0.0247	241.318	1.526e-54	0.0527387	0.0386076	0.1719
MMP-1	Gestational hypertension	rs61754772	11	102575379	C	T	0.1887	0.0403	21.9247	2.795e-06	0.0337639	0.0515096	0.5122
MMP-1	Gestational hypertension	rs644885	11	102728612	A	G	-0.1151	0.0142	65.7013	5.059e-16	0.0406536	0.0647312	0.53
MMP-1	Gestational hypertension	rs657043	11	102661909	C	T	-0.2133	0.0321	44.1542	3.023e-11	-0.0568189	0.0583823	0.3304
MMP-1	Gestational hypertension	rs6590979	11	102503653	C	T	0.0731	0.014	27.2633	1.696e-07	0.0055746	0.0186264	0.7647
MMP-1	Gestational hypertension	rs6590984	11	102594427	C	T	-0.2856	0.0207	190.36	1.919e-43	-0.0331932	0.0311306	0.2863
MMP-1	Gestational hypertension	rs6590985	11	102598655	C	T	-0.1663	0.0111	224.46	3.962e-51	-0.0288574	0.0167781	0.08544
MMP-1	Gestational hypertension	rs671188	11	102829455	A	G	0.107	0.0113	89.6625	2.352e-21	-0.0191707	0.0170233	0.2601
MMP-1	Gestational hypertension	rs672535	11	102756367	A	G	-0.1458	0.0123	140.509	1.6e-32	0.0146645	0.0181337	0.4187
MMP-1	Gestational hypertension	rs67675000	11	102699606	G	GTA	-0.1339	0.0193	48.1334	3.602e-12	-0.0071316	0.0830218	0.9315
MMP-1	Gestational hypertension	rs7120387	11	102803151	A	G	0.2289	0.0476	23.1248	1.524e-06	-0.0250904	0.0491944	0.61
MMP-1	Gestational hypertension	rs71464706	11	102788160	A	G	-0.1622	0.0136	142.241	6.881e-33	-0.044592	0.074495	0.5494
MMP-1	Gestational hypertension	rs72971614	11	102489621	G	T	0.1028	0.018	32.6168	1.025e-08	0.0050646	0.0267355	0.8498
MMP-1	Gestational hypertension	rs72971696	11	102504619	A	C	0.1059	0.0234	20.4814	6.174e-06	0.0396424	0.0315983	0.2096
MMP-1	Gestational hypertension	rs72975590	11	102622262	C	T	0.188	0.0402	21.8707	2.954e-06	0.103406	0.089429	0.2476
MMP-1	Gestational hypertension	rs72977522	11	102633593	A	C	-0.1056	0.0239	19.5223	9.796e-06	-0.0126113	0.030188	0.6761
MMP-1	Gestational hypertension	rs76754237	11	102544465	C	T	-0.1532	0.0247	38.4701	5.439e-10	-0.0253579	0.0356539	0.4769
MMP-1	Gestational hypertension	rs78406549	11	102732526	G	T	-0.2833	0.0524	29.2301	6.338e-08	-0.0034122	0.052113	0.9478
MMP-1	Gestational hypertension	rs7949476	11	102533849	A	G	-0.0921	0.0201	20.9955	4.53e-06	0.0048598	0.0245683	0.8432
MMP-10	Gestational hypertension	rs10128688	11	102839991	A	G	0.0635	0.014	20.5727	5.337e-06	-0.0104799	0.0227354	0.6448
MMP-10	Gestational hypertension	rs1034374	11	102695385	A	C	-0.0973	0.0205	22.5278	2.06e-06	0.0078693	0.0354519	0.8243
MMP-10	Gestational hypertension	rs10791599	11	102760015	A	G	0.0669	0.0123	29.583	5.887e-08	0.0108699	0.0185957	0.5589
MMP-10	Gestational hypertension	rs10895358	11	102622277	A	G	-0.2668	0.0128	434.462	3.56e-96	0.0150604	0.0188295	0.4238
MMP-10	Gestational hypertension	rs111379446	11	102732785	G	T	-0.1428	0.0209	46.6835	8.681e-12	-0.0146625	0.0328615	0.6555
MMP-10	Gestational hypertension	rs11225332	11	102452231	C	T	0.0926	0.0133	48.4751	3.712e-12	0.0077012	0.0183606	0.6749
MMP-10	Gestational hypertension	rs11225347	11	102502033	G	T	0.0734	0.0144	25.9817	3.19e-07	-0.0090597	0.020744	0.6623
MMP-10	Gestational hypertension	rs11225354	11	102510046	C	T	-0.3141	0.0174	325.865	1.86e-72	0.0006767	0.0257922	0.9791
MMP-10	Gestational hypertension	rs11225445	11	102749448	G	T	0.1524	0.0125	148.645	4.957e-34	-0.0122568	0.0175609	0.4852
MMP-10	Gestational hypertension	rs11225455	11	102763081	A	G	0.0644	0.0117	30.297	4.201e-08	-0.0040718	0.0169376	0.81
MMP-10	Gestational hypertension	rs112921184	11	102781534	A	G	0.1657	0.0416	15.8657	6.928e-05	-0.0560504	0.0555788	0.3132
MMP-10	Gestational hypertension	rs11365632	11	102755761	C	CT	0.1342	0.0191	49.3672	1.918e-12	-0.0750988	0.0871593	0.3889
MMP-10	Gestational hypertension	rs1144393	11	102669409	C	T	-0.0889	0.0124	51.3996	7.058e-13	-0.0088582	0.0179433	0.6215
MMP-10	Gestational hypertension	rs116766915	11	102547265	A	C	0.2735	0.0674	16.4663	4.971e-05	-0.0445108	0.0877222	0.6119
MMP-10	Gestational hypertension	rs117150990	11	102557745	C	T	-0.7047	0.0576	149.68	1.982e-34	-0.0623862	0.100469	0.5346
MMP-10	Gestational hypertension	rs117366133	11	102620600	C	T	0.7181	0.1749	16.8574	4.044e-05	0.0763968	1.11558	0.9454
MMP-10	Gestational hypertension	rs117571978	11	102499646	C	T	-0.2954	0.0457	41.7819	1.06e-10	0.118782	0.060151	0.0483
MMP-10	Gestational hypertension	rs117862972	11	102760982	C	T	0.1726	0.0205	70.8882	3.629e-17	-0.0264423	0.0298751	0.3761
MMP-10	Gestational hypertension	rs117866527	11	102789355	A	G	-0.1438	0.0362	15.7798	7.083e-05	0.111205	0.0794402	0.1616
MMP-10	Gestational hypertension	rs118028968	11	102753504	C	T	-0.407	0.047	74.9882	4.552e-18	-0.0850152	0.0518599	0.1011
MMP-10	Gestational hypertension	rs118186420	11	102655127	C	T	-0.2467	0.0526	21.9972	2.714e-06	-0.0012643	0.104442	0.9903
MMP-10	Gestational hypertension	rs12290253	11	102642261	C	T	0.1138	0.015	57.5575	3.404e-14	0.0389836	0.0227349	0.0864
MMP-10	Gestational hypertension	rs12419768	11	102601896	A	G	0.2032	0.0186	119.35	9.75e-28	-0.06684	0.0814583	0.4119
MMP-10	Gestational hypertension	rs1276252	11	102534557	G	T	0.1615	0.0137	138.965	3.745e-32	0.0057208	0.0184661	0.7567
MMP-10	Gestational hypertension	rs1276273	11	102559482	C	T	0.3249	0.0203	256.158	1.402e-57	0.0323824	0.0312042	0.2994
MMP-10	Gestational hypertension	rs12792912	11	102801303	G	T	0.0866	0.0117	54.7853	1.586e-13	-0.02485	0.019838	0.2103
MMP-10	Gestational hypertension	rs12798540	11	102508004	A	G	-0.0905	0.0225	16.1783	5.702e-05	-0.0210437	0.0265946	0.4288
MMP-10	Gestational hypertension	rs12808148	11	102733163	C	T	0.1452	0.0166	76.5098	1.976e-18	-0.0353275	0.0228817	0.1226
MMP-10	Gestational hypertension	rs1299505	11	102724505	A	C	0.0879	0.0174	25.5199	4.236e-07	-0.0059431	0.0786419	0.9398
MMP-10	Gestational hypertension	rs1320633	11	102624885	C	T	0.202	0.0119	288.143	2.301e-64	-0.0086747	0.0174062	0.6182
MMP-10	Gestational hypertension	rs146089838	11	102646037	C	T	-1.5898	0.1451	120.047	6.171e-28	1.04428	0.740651	0.1586
MMP-10	Gestational hypertension	rs148059122	11	102604896	G	T	-1.2646	0.1769	51.1035	8.703e-13	-0.290807	1.05618	0.7831
MMP-10	Gestational hypertension	rs1573954	11	102496560	C	T	-0.0673	0.0131	26.3929	2.794e-07	0.0083326	0.0178437	0.6405
MMP-10	Gestational hypertension	rs17099547	11	102636217	C	T	-0.1291	0.0297	18.8947	1.426e-05	-0.0366251	0.0351438	0.2973
MMP-10	Gestational hypertension	rs1711400	11	102460598	C	T	0.1055	0.0122	74.78	6.17e-18	0.0071288	0.016759	0.6706
MMP-10	Gestational hypertension	rs1711408	11	102490938	G	T	-0.1062	0.0225	22.2784	2.279e-06	0.0389273	0.031066	0.2102
MMP-10	Gestational hypertension	rs17293152	11	102633134	A	G	-0.0935	0.0176	28.2227	1.014e-07	0.0171572	0.0241709	0.4778
MMP-10	Gestational hypertension	rs17293642	11	102654928	C	T	0.0789	0.0161	24.0161	9.886e-07	-0.0249164	0.0214042	0.2444
MMP-10	Gestational hypertension	rs1784448	11	102459817	A	G	0.0882	0.0132	44.6467	2.691e-11	0.0092949	0.0190013	0.6247
MMP-10	Gestational hypertension	rs17860942	11	102651741	C	T	0.2081	0.0304	46.8594	7.902e-12	0.0724168	0.0471562	0.1246
MMP-10	Gestational hypertension	rs17860955	11	102649482	C	T	-1.1276	0.0443	647.892	6.44e-143	-0.141717	0.0977801	0.1472
MMP-10	Gestational hypertension	rs17860968	11	102648040	C	T	0.1595	0.0271	34.6404	3.927e-09	-0.201654	0.120647	0.09464
MMP-10	Gestational hypertension	rs17880344	11	102668687	G	T	-0.1253	0.0234	28.6728	8.82e-08	0.0204874	0.0336743	0.5429
MMP-10	Gestational hypertension	rs183731890	11	102630137	C	T	-0.386	0.0849	20.6709	5.515e-06	-0.155848	0.202693	0.442
MMP-10	Gestational hypertension	rs185070417	11	102519588	A	G	0.4497	0.1132	15.7817	7.167e-05	-0.186129	0.219013	0.3954
MMP-10	Gestational hypertension	rs2012390	11	102590777	A	G	-0.1607	0.0132	148.212	6.337e-34	-0.005339	0.0198967	0.7884
MMP-10	Gestational hypertension	rs2071232	11	102665669	C	T	-0.1209	0.014	74.5756	6.318e-18	-0.012531	0.0209459	0.5497
MMP-10	Gestational hypertension	rs2212437	11	102798691	A	G	-0.0749	0.0127	34.7821	4.071e-09	0.0304234	0.0176475	0.08472
MMP-10	Gestational hypertension	rs2509008	11	102518846	A	G	-0.0738	0.0129	32.729	9.183e-09	0.0143883	0.0211128	0.4956
MMP-10	Gestational hypertension	rs3025066	11	102710483	C	T	0.2385	0.0227	110.389	6.774e-26	-0.04284	0.032598	0.1888
MMP-10	Gestational hypertension	rs35520569	11	102592575	A	G	0.3918	0.0882	19.7329	8.976e-06	-0.174113	0.103189	0.09154
MMP-10	Gestational hypertension	rs4433535	11	102514861	C	T	-0.2025	0.0128	250.282	1.19e-56	0.0044148	0.0177119	0.8032
MMP-10	Gestational hypertension	rs495910	11	102573265	C	T	0.2976	0.0426	48.803	2.721e-12	0.0255367	0.0511723	0.6178
MMP-10	Gestational hypertension	rs504875	11	102678441	A	G	0.1535	0.0234	43.0314	5.732e-11	0.0026287	0.0274275	0.9236
MMP-10	Gestational hypertension	rs520043	11	102688105	G	T	0.1196	0.0131	83.3527	6.251e-20	-0.0068453	0.0189988	0.7186
MMP-10	Gestational hypertension	rs527832	11	102701884	A	G	0.1512	0.019	63.3281	1.586e-15	0.0377669	0.0301994	0.2111
MMP-10	Gestational hypertension	rs534121616	11	102617469	A	G	-0.3833	0.0552	48.2169	3.929e-12	-0.130514	0.207136	0.5286
MMP-10	Gestational hypertension	rs537838	11	102697877	A	C	0.0808	0.0122	43.8635	3.526e-11	0.0116895	0.0187725	0.5335
MMP-10	Gestational hypertension	rs552306	11	102676157	A	G	-0.0538	0.0117	21.1443	4.267e-06	0.0110153	0.027414	0.6878
MMP-10	Gestational hypertension	rs55930209	11	102608999	A	C	-0.2626	0.0323	66.0974	4.09e-16	0.0152104	0.0527505	0.7731
MMP-10	Gestational hypertension	rs61893903	11	102556272	A	G	-0.4386	0.0406	116.704	3.48e-27	0.0362841	0.0541445	0.5028
MMP-10	Gestational hypertension	rs61895673	11	102493508	C	T	-0.1913	0.0171	125.152	5.976e-29	0.0029988	0.0235596	0.8987
MMP-10	Gestational hypertension	rs640198	11	102825091	G	T	0.0672	0.0122	30.3402	3.331e-08	-0.0048809	0.0175267	0.7806
MMP-10	Gestational hypertension	rs657043	11	102661909	C	T	0.3635	0.0318	130.664	2.799e-30	-0.0568189	0.0583823	0.3304
MMP-10	Gestational hypertension	rs6590972	11	102446830	C	T	-0.0517	0.0123	17.6673	2.643e-05	-0.0124422	0.017201	0.4695
MMP-10	Gestational hypertension	rs6590979	11	102503653	C	T	-0.0988	0.0139	50.5224	1.442e-12	0.0055746	0.0186264	0.7647
MMP-10	Gestational hypertension	rs6590985	11	102598655	C	T	0.0887	0.0111	63.8559	1.156e-15	-0.0288574	0.0167781	0.08544
MMP-10	Gestational hypertension	rs66740390	11	102806458	C	T	0.066	0.014	22.2245	2.378e-06	-0.0275091	0.0200232	0.1695
MMP-10	Gestational hypertension	rs693477	11	102838443	A	G	0.0814	0.013	39.2069	4.129e-10	0.0079117	0.0190572	0.678
MMP-10	Gestational hypertension	rs72971614	11	102489621	G	T	0.1026	0.0178	33.2242	8.82e-09	0.0050646	0.0267355	0.8498
MMP-10	Gestational hypertension	rs72975572	11	102606007	C	T	0.117	0.0181	41.7844	9.607e-11	-0.0066298	0.0242049	0.7842
MMP-10	Gestational hypertension	rs72979581	11	102691534	A	C	0.2385	0.0491	23.5947	1.162e-06	-0.0620534	0.127968	0.6277
MMP-10	Gestational hypertension	rs72983552	11	102764093	G	T	-0.0725	0.0151	23.0527	1.561e-06	-0.0116964	0.0764041	0.8783
MMP-10	Gestational hypertension	rs72987535	11	102835040	C	T	-0.0644	0.0142	20.5681	5.494e-06	0.0088542	0.022474	0.6936
MMP-10	Gestational hypertension	rs75623112	11	102442005	G	T	-0.1697	0.0171	98.4853	3.503e-23	0.0022069	0.0234451	0.925
MMP-10	Gestational hypertension	rs7937446	11	102442187	A	G	0.0688	0.0154	19.9588	8.404e-06	0.0258592	0.0200759	0.1977
MMP-10	Gestational hypertension	rs79430443	11	102602073	C	T	-0.0784	0.0192	16.6736	4.49e-05	0.0313505	0.082928	0.7054
MMP-10	Gestational hypertension	rs948138	11	102501665	A	G	0.1138	0.0118	93.008	6.736e-22	-0.0045571	0.0169534	0.7881
MMP-12	Gestational hypertension	rs1042840	11	102814110	C	T	-0.3169	0.0116	746.326	1.14e-165	0.0018471	0.0179023	0.9178
MMP-12	Gestational hypertension	rs1048250	11	102922410	G	T	0.1272	0.0225	31.9602	1.565e-08	0.024607	0.0444999	0.5803
MMP-12	Gestational hypertension	rs10502008	11	102805602	C	T	0.0801	0.013	37.9646	7.195e-10	0.0137325	0.0214446	0.5219
MMP-12	Gestational hypertension	rs10791600	11	102767907	A	G	0.1462	0.0136	115.562	3.836e-27	0.0336865	0.0218496	0.1231
MMP-12	Gestational hypertension	rs10791603	11	102835575	A	G	0.226	0.011	422.116	2.85e-93	-0.0022728	0.0174712	0.8965
MMP-12	Gestational hypertension	rs10895368	11	102758721	C	T	-0.0758	0.0122	38.6028	5.288e-10	0.0018684	0.0299664	0.9503
MMP-12	Gestational hypertension	rs111068683	11	102896570	A	G	-0.1243	0.0144	74.5105	7.269e-18	-0.0515011	0.0733125	0.4824
MMP-12	Gestational hypertension	rs11225442	11	102739319	A	G	0.0804	0.0154	27.2565	1.782e-07	0.0069343	0.0269404	0.7969
MMP-12	Gestational hypertension	rs11225445	11	102749448	G	T	0.2185	0.0114	367.361	8.618e-82	-0.0122568	0.0175609	0.4852
MMP-12	Gestational hypertension	rs11225455	11	102763081	A	G	-0.1432	0.0107	179.109	1.061e-40	-0.0040718	0.0169376	0.81
MMP-12	Gestational hypertension	rs11225470	11	102779156	G	T	0.2803	0.0138	412.561	2.96e-91	-0.0299507	0.022013	0.1736
MMP-12	Gestational hypertension	rs11225486	11	102809221	G	T	0.1282	0.0149	74.0293	7.971e-18	0.03487	0.0264423	0.1873
MMP-12	Gestational hypertension	rs112382894	11	102578223	A	C	-0.3431	0.026	174.138	1.247e-39	0.0271012	0.12496	0.8283
MMP-12	Gestational hypertension	rs11365632	11	102755761	C	CT	0.2148	0.0186	133.365	7.212e-31	-0.0750988	0.0871593	0.3889
MMP-12	Gestational hypertension	rs1144393	11	102669409	C	T	0.0776	0.0114	46.3355	1.033e-11	-0.0088582	0.0179433	0.6215
MMP-12	Gestational hypertension	rs1144397	11	102682285	G	T	0.1914	0.0102	352.114	3.947e-79	-0.0072034	0.0169069	0.6701
MMP-12	Gestational hypertension	rs11600440	11	102689781	A	G	0.3372	0.0375	80.8561	2.559e-19	0.0118404	0.0683281	0.8624
MMP-12	Gestational hypertension	rs11601554	11	102721617	A	G	0.3383	0.0692	23.8997	1.025e-06	0.0099862	0.105312	0.9245
MMP-12	Gestational hypertension	rs11602288	11	102592160	A	G	0.2437	0.0559	19.0059	1.317e-05	0.105045	0.0577366	0.06885
MMP-12	Gestational hypertension	rs117261184	11	102796794	A	G	0.3514	0.0456	59.3846	1.373e-14	-0.107763	0.109397	0.3246
MMP-12	Gestational hypertension	rs117582460	11	102755691	A	G	0.3129	0.0387	65.3716	5.697e-16	0.0027619	0.0576826	0.9618
MMP-12	Gestational hypertension	rs117602336	11	102834312	C	T	-0.1512	0.0324	21.7778	3.082e-06	-0.0659695	0.0600033	0.2716
MMP-12	Gestational hypertension	rs117674362	11	102928404	A	G	-0.6227	0.0381	267.121	5.961e-60	0.154098	0.0576717	0.00754
MMP-12	Gestational hypertension	rs117783612	11	102765319	C	T	0.1448	0.0366	15.6522	7.73e-05	-0.0044795	0.0500073	0.9286
MMP-12	Gestational hypertension	rs117862972	11	102760982	C	T	0.1025	0.0187	30.0445	4.4e-08	-0.0264423	0.0298751	0.3761
MMP-12	Gestational hypertension	rs117899686	11	102826863	A	G	0.4349	0.0864	25.3368	4.862e-07	-0.0125159	0.177937	0.9439
MMP-12	Gestational hypertension	rs117944088	11	102875685	A	G	0.2222	0.0331	45.0642	1.849e-11	0.0996091	0.0703504	0.1568
MMP-12	Gestational hypertension	rs118028968	11	102753504	C	T	-0.6293	0.0423	221.327	5.226e-50	-0.0850152	0.0518599	0.1011
MMP-12	Gestational hypertension	rs12280880	11	102678084	C	T	0.1522	0.0148	105.756	7.109e-25	0.0126913	0.0239348	0.5959
MMP-12	Gestational hypertension	rs12792912	11	102801303	G	T	0.2404	0.0106	514.348	6.25e-113	-0.02485	0.019838	0.2103
MMP-12	Gestational hypertension	rs1291326	11	102556321	C	T	-0.1303	0.0189	47.5297	5.707e-12	0.0324484	0.0312052	0.2984
MMP-12	Gestational hypertension	rs1299505	11	102724505	A	C	0.2788	0.0169	272.152	1.791e-61	-0.0059431	0.0786419	0.9398
MMP-12	Gestational hypertension	rs1320633	11	102624885	C	T	-0.0522	0.011	22.5193	2.058e-06	-0.0086747	0.0174062	0.6182
MMP-12	Gestational hypertension	rs140782609	11	102858671	C	T	0.1333	0.0312	18.2537	1.88e-05	0.0599827	0.0446651	0.1793
MMP-12	Gestational hypertension	rs141974730	11	102656403	C	T	-0.4106	0.0841	23.8367	1.04e-06	-0.0517591	0.0915464	0.5718
MMP-12	Gestational hypertension	rs142517075	11	102676128	G	T	0.0855	0.0218	15.3822	8.984e-05	0.0162661	0.115241	0.8878
MMP-12	Gestational hypertension	rs144009633	11	102779928	C	T	0.25	0.0279	80.2919	2.844e-19	0.0007271	0.047916	0.9879
MMP-12	Gestational hypertension	rs145511790	11	102825521	A	G	-0.4399	0.0592	55.2159	1.129e-13	-0.0903043	0.071882	0.209
MMP-12	Gestational hypertension	rs145626826	11	102675621	A	G	0.3524	0.0832	17.9401	2.261e-05	0.0197555	0.125665	0.8751
MMP-12	Gestational hypertension	rs146414450	11	102685650	A	G	0.2149	0.0283	57.6634	2.871e-14	0.0289566	0.0393117	0.4614
MMP-12	Gestational hypertension	rs148292565	11	102802061	A	C	0.3384	0.0524	41.706	1.088e-10	-0.04014	0.0611488	0.5115
MMP-12	Gestational hypertension	rs148898767	11	102941613	C	T	-0.5005	0.0527	90.1959	2.065e-21	-0.0305556	0.0919834	0.7397
MMP-12	Gestational hypertension	rs149640034	11	102944085	C	T	-0.5	0.0586	72.8022	1.524e-17	-0.196678	0.167539	0.2404
MMP-12	Gestational hypertension	rs149808055	11	102920960	C	T	-0.62	0.0506	150.135	1.535e-34	-0.0174874	0.0340431	0.6075
MMP-12	Gestational hypertension	rs150695939	11	102553041	A	C	-0.1665	0.0246	45.8098	1.405e-11	-0.0219682	0.0308793	0.4768
MMP-12	Gestational hypertension	rs151337822	11	102854571	C	T	0.2686	0.0492	29.8045	4.897e-08	0.0237085	0.0840877	0.778
MMP-12	Gestational hypertension	rs17099726	11	102751852	G	T	-0.6936	0.0243	814.715	1.52e-179	0.0325537	0.0357171	0.3621
MMP-12	Gestational hypertension	rs17298829	11	102863135	A	G	-0.1004	0.0185	29.4526	5.597e-08	-0.033365	0.0242904	0.1696
MMP-12	Gestational hypertension	rs17358560	11	102603740	A	G	0.0634	0.0119	28.3847	9.127e-08	0.0155676	0.0190752	0.4144
MMP-12	Gestational hypertension	rs17860942	11	102651741	C	T	-0.3934	0.0282	194.612	2.476e-44	0.0724168	0.0471562	0.1246
MMP-12	Gestational hypertension	rs17860949	11	102650246	A	G	-0.1541	0.0161	91.6122	8.724e-22	0.0435079	0.0258834	0.09278
MMP-12	Gestational hypertension	rs17860955	11	102649482	C	T	-0.2108	0.0418	25.4325	4.538e-07	-0.141717	0.0977801	0.1472
MMP-12	Gestational hypertension	rs17861019	11	102640245	C	T	0.1405	0.0221	40.4174	2.134e-10	0.0153465	0.0392579	0.6959
MMP-12	Gestational hypertension	rs184540219	11	102829439	A	G	0.2227	0.0414	28.9361	7.649e-08	0.0002347	0.0662921	0.9972
MMP-12	Gestational hypertension	rs186800843	11	102806102	A	G	-0.8785	0.1168	56.5715	5.331e-14	-0.201953	0.518116	0.6967
MMP-12	Gestational hypertension	rs186868512	11	102876347	A	G	0.4207	0.0798	27.7932	1.361e-07	-0.0204601	0.0485107	0.6732
MMP-12	Gestational hypertension	rs1892971	11	102795606	A	G	0.2607	0.0121	464.207	9.65e-103	-0.0265523	0.0190576	0.1635
MMP-12	Gestational hypertension	rs190209306	11	102775686	A	G	0.348	0.0569	37.4054	9.594e-10	0.0561972	0.0854913	0.511
MMP-12	Gestational hypertension	rs1938901	11	102661665	A	G	-0.0925	0.0135	46.9479	6.53e-12	0.0030294	0.0185112	0.87
MMP-12	Gestational hypertension	rs1942524	11	102838300	C	T	0.123	0.0117	110.519	1.068e-25	-0.0077004	0.019051	0.6861
MMP-12	Gestational hypertension	rs2276108	11	102647536	C	T	-0.2153	0.015	206.018	1.916e-46	-0.0229343	0.0224532	0.3071
MMP-12	Gestational hypertension	rs28381675	11	102740976	C	T	0.2358	0.0237	98.9899	2.556e-23	-0.0274272	0.0350895	0.4344
MMP-12	Gestational hypertension	rs28381692	11	102735490	A	C	0.2614	0.0408	41.0479	1.528e-10	-0.0495864	0.0509887	0.3308
MMP-12	Gestational hypertension	rs2845675	11	102573317	A	C	0.0865	0.0121	51.1048	8.343e-13	-0.0261867	0.0184709	0.1563
MMP-12	Gestational hypertension	rs3025066	11	102710483	C	T	0.1668	0.021	63.089	1.94e-15	-0.04284	0.032598	0.1888
MMP-12	Gestational hypertension	rs3025094	11	102710083	A	G	-0.7262	0.0252	830.446	1.84e-182	-0.0048799	0.0312971	0.8761
MMP-12	Gestational hypertension	rs34235589	11	102936429	C	T	-0.7253	0.1336	29.4729	5.635e-08	0.183311	0.0840446	0.02917
MMP-12	Gestational hypertension	rs34258574	11	102560773	T	TG	0.0822	0.0202	16.5593	4.771e-05	0.020151	0.0470308	0.6683
MMP-12	Gestational hypertension	rs34740146	11	102717979	C	CA	0.1085	0.0165	43.2406	4.713e-11	0.0832486	0.0757926	0.272
MMP-12	Gestational hypertension	rs35231465	11	102584135	A	G	-0.3656	0.0358	104.291	1.695e-24	0.0352166	0.0652549	0.5894
MMP-12	Gestational hypertension	rs3758861	11	102598600	A	G	0.0816	0.0145	31.6697	2.022e-08	-0.0246494	0.0216298	0.2545
MMP-12	Gestational hypertension	rs4439482	11	102837669	G	T	-0.6462	0.0336	369.875	2.462e-82	0.0756144	0.0583978	0.1954
MMP-12	Gestational hypertension	rs470221	11	102665270	C	T	-0.1273	0.0159	64.1007	1.031e-15	0.0050495	0.0213331	0.8129
MMP-12	Gestational hypertension	rs470234	11	102681806	G	T	0.6281	0.0137	2101.92	1e-200	-0.008406	0.0208153	0.6863
MMP-12	Gestational hypertension	rs470263	11	102649856	C	T	0.1147	0.0105	119.33	1.179e-27	0.0119951	0.0176329	0.4963
MMP-12	Gestational hypertension	rs471994	11	102697731	A	G	0.1574	0.0104	229.057	2.994e-51	0.0113969	0.0176085	0.5175
MMP-12	Gestational hypertension	rs485229	11	102754431	G	T	0.343	0.0691	24.6395	6.92e-07	0.231971	0.223181	0.2986
MMP-12	Gestational hypertension	rs527832	11	102701884	A	G	0.0947	0.0174	29.6211	5.388e-08	0.0377669	0.0301994	0.2111
MMP-12	Gestational hypertension	rs552306	11	102676157	A	G	0.2089	0.0106	388.387	1.196e-85	0.0110153	0.027414	0.6878
MMP-12	Gestational hypertension	rs559281	11	102881379	G	T	0.1134	0.0107	112.32	1.895e-26	-0.0042546	0.0167518	0.7995
MMP-12	Gestational hypertension	rs55930209	11	102608999	A	C	0.1172	0.0297	15.5719	8.018e-05	0.0152104	0.0527505	0.7731
MMP-12	Gestational hypertension	rs572378	11	102925714	A	G	0.0791	0.0142	31.0296	2.691e-08	0.007096	0.0217718	0.7445
MMP-12	Gestational hypertension	rs573132030	11	102690667	C	CAAAAAAAAAA	-0.0852	0.0162	27.6598	1.58e-07	-0.0210083	0.0745948	0.7782
MMP-12	Gestational hypertension	rs574812531	11	102792316	A	G	-0.535	0.0965	30.7364	2.916e-08	0.606787	0.469374	0.1961
MMP-12	Gestational hypertension	rs57971844	11	102849440	C	T	-0.1856	0.0125	220.463	1.215e-49	0.0111218	0.0196665	0.5717
MMP-12	Gestational hypertension	rs61395048	11	102569586	C	T	0.2336	0.0425	30.2112	3.929e-08	0.0069987	0.065677	0.9151
MMP-12	Gestational hypertension	rs61899737	11	102874111	A	G	0.1412	0.0204	47.9081	4.296e-12	-0.000453	0.0304115	0.9881
MMP-12	Gestational hypertension	rs626729	11	102733370	C	T	0.3197	0.0228	196.615	1.176e-44	0.053608	0.0385385	0.1642
MMP-12	Gestational hypertension	rs672535	11	102756367	A	G	0.1296	0.0113	131.539	1.126e-30	0.0146645	0.0181337	0.4187
MMP-12	Gestational hypertension	rs67675000	11	102699606	G	GTA	0.2135	0.0187	130.35	2.791e-30	-0.0071316	0.0830218	0.9315
MMP-12	Gestational hypertension	rs7126430	11	102839201	A	G	0.1096	0.0161	46.3414	1.001e-11	0.0072562	0.0244434	0.7666
MMP-12	Gestational hypertension	rs71464706	11	102788160	A	G	-0.1557	0.0123	160.239	1.193e-36	-0.044592	0.074495	0.5494
MMP-12	Gestational hypertension	rs72973573	11	102550734	A	G	-0.4679	0.0644	52.7879	3.637e-13	-0.0387944	0.075514	0.6074
MMP-12	Gestational hypertension	rs72979581	11	102691534	A	C	0.2513	0.0458	30.1061	4.11e-08	-0.0620534	0.127968	0.6277
MMP-12	Gestational hypertension	rs72985562	11	102800278	G	T	-0.7467	0.0186	1611.63	1e-200	-0.0041303	0.0267706	0.8774
MMP-12	Gestational hypertension	rs72987568	11	102864784	C	T	-0.6161	0.0774	63.3608	1.746e-15	-0.0781256	0.155972	0.6164
MMP-12	Gestational hypertension	rs72987587	11	102907759	G	T	0.2099	0.0224	87.8069	8.651e-21	0.0280358	0.0317519	0.3773
MMP-12	Gestational hypertension	rs73589535	11	102653573	C	T	0.1054	0.0224	22.1404	2.627e-06	-0.0110282	0.0313791	0.7252
MMP-12	Gestational hypertension	rs7933946	11	102808167	C	T	-0.0692	0.011	39.5755	3.601e-10	0.0100555	0.0175782	0.5673
MMP-12	Gestational hypertension	rs7946781	11	102598799	C	T	-0.0485	0.0107	20.5455	6.278e-06	-0.0144227	0.0170519	0.3977
MMP-12	Gestational hypertension	rs79597584	11	102918610	G	T	0.1306	0.0178	53.8327	2.069e-13	0.0657746	0.0262761	0.01231
MMP-3	Gestational hypertension	rs10128688	11	102839991	A	G	0.1107	0.0113	95.9706	1.387e-22	-0.0104799	0.0227354	0.6448
MMP-3	Gestational hypertension	rs10895368	11	102758721	C	T	0.3168	0.0106	893.22	1.83e-196	0.0018684	0.0299664	0.9503
MMP-3	Gestational hypertension	rs111961940	11	102710318	A	G	0.2025	0.0156	168.5	1.045e-38	0.0112446	0.0341177	0.7417
MMP-3	Gestational hypertension	rs112246582	11	102697062	A	G	-0.3529	0.045	61.5004	4.174e-15	-0.12798	0.0797535	0.1086
MMP-3	Gestational hypertension	rs11225437	11	102695560	C	T	-0.4435	0.0897	24.4457	7.673e-07	-0.318595	0.544836	0.5587
MMP-3	Gestational hypertension	rs11225445	11	102749448	G	T	0.0731	0.0103	50.3686	1.243e-12	-0.0122568	0.0175609	0.4852
MMP-3	Gestational hypertension	rs11225455	11	102763081	A	G	0.1434	0.0098	214.115	3.857e-48	-0.0040718	0.0169376	0.81
MMP-3	Gestational hypertension	rs11225490	11	102822649	C	T	0.198	0.0129	235.587	7.88e-53	0.0329443	0.0264967	0.2137
MMP-3	Gestational hypertension	rs112921184	11	102781534	A	G	-0.2397	0.0378	40.2117	2.284e-10	-0.0560504	0.0555788	0.3132
MMP-3	Gestational hypertension	rs1144393	11	102669409	C	T	-0.2714	0.0101	722.066	4.36e-158	-0.0088582	0.0179433	0.6215
MMP-3	Gestational hypertension	rs1144396	11	102679052	A	C	-0.4539	0.009	2543.52	1e-200	-0.0085514	0.0170172	0.6153
MMP-3	Gestational hypertension	rs1155764	11	102672449	G	T	0.233	0.0127	336.592	2.597e-75	0.0322377	0.0233631	0.1676
MMP-3	Gestational hypertension	rs115983990	11	102568732	A	G	0.0749	0.0174	18.5296	1.736e-05	-0.0244492	0.0355997	0.4922
MMP-3	Gestational hypertension	rs11600440	11	102689781	A	G	0.2656	0.0381	48.5966	3.264e-12	0.0118404	0.0683281	0.8624
MMP-3	Gestational hypertension	rs116896243	11	102690381	C	T	-0.2756	0.0406	46.0794	1.193e-11	-0.0113711	0.0504063	0.8215
MMP-3	Gestational hypertension	rs116924200	11	102892163	C	T	0.1938	0.0178	118.541	1.477e-27	0.0889008	0.0412826	0.03128
MMP-3	Gestational hypertension	rs117007398	11	102572905	C	T	-0.1607	0.0403	15.9009	6.566e-05	0.0231893	0.0782161	0.7669
MMP-3	Gestational hypertension	rs117451275	11	102628666	A	G	-0.3261	0.0656	24.7112	6.666e-07	-0.0370945	0.141514	0.7932
MMP-3	Gestational hypertension	rs117862972	11	102760982	C	T	0.2318	0.0155	223.647	1.778e-50	-0.0264423	0.0298751	0.3761
MMP-3	Gestational hypertension	rs117899686	11	102826863	A	G	0.3312	0.0842	15.4724	8.412e-05	-0.0125159	0.177937	0.9439
MMP-3	Gestational hypertension	rs117970869	11	102736158	A	G	-0.2857	0.0702	16.5633	4.692e-05	-0.175623	0.136414	0.1979
MMP-3	Gestational hypertension	rs118017122	11	102868017	C	T	-0.1825	0.0384	22.5872	2.01e-06	-0.0111723	0.0524939	0.8315
MMP-3	Gestational hypertension	rs118186420	11	102655127	C	T	-0.2294	0.0464	24.4428	7.536e-07	-0.0012643	0.104442	0.9903
MMP-3	Gestational hypertension	rs12146442	11	102797806	C	T	0.289	0.0094	945.235	1e-200	0.0333237	0.016722	0.04628
MMP-3	Gestational hypertension	rs12146552	11	102796002	A	G	0.2048	0.01	419.43	4.25e-93	0.0307886	0.0173365	0.07574
MMP-3	Gestational hypertension	rs12360595	11	102761843	C	T	0.1799	0.0324	30.8299	2.815e-08	-0.0276089	0.0477258	0.5629
MMP-3	Gestational hypertension	rs12419768	11	102601896	A	G	0.1005	0.0181	30.8301	2.923e-08	-0.06684	0.0814583	0.4119
MMP-3	Gestational hypertension	rs12577430	11	102889774	C	T	0.1235	0.02	38.1306	7.03e-10	0.0664563	0.0311414	0.03284
MMP-3	Gestational hypertension	rs12785526	11	102618340	A	G	-0.1827	0.0228	64.2107	1.285e-15	-0.0445091	0.0348751	0.2019
MMP-3	Gestational hypertension	rs12804525	11	102547232	A	G	-0.088	0.0194	20.576	5.886e-06	0.0242953	0.036547	0.5062
MMP-3	Gestational hypertension	rs12808148	11	102733163	C	T	-0.213	0.0129	272.634	6.825e-61	-0.0353275	0.0228817	0.1226
MMP-3	Gestational hypertension	rs1291326	11	102556321	C	T	0.17	0.0155	120.291	6.443e-28	0.0324484	0.0312052	0.2984
MMP-3	Gestational hypertension	rs1291903	11	102840266	A	G	-0.0701	0.0098	51.1663	1.035e-12	0.0055358	0.0202766	0.7848
MMP-3	Gestational hypertension	rs1320633	11	102624885	C	T	0.1113	0.0101	121.436	2.19e-28	-0.0086747	0.0174062	0.6182
MMP-3	Gestational hypertension	rs139481266	11	102800532	A	G	-0.3037	0.0623	23.7637	1.107e-06	0.0159842	0.0879253	0.8557
MMP-3	Gestational hypertension	rs139659359	11	102845085	A	G	-0.7061	0.0795	78.8857	6.471e-19	-0.221625	0.126984	0.08093
MMP-3	Gestational hypertension	rs140782609	11	102858671	C	T	0.2764	0.0313	77.9807	9.908e-19	0.0599827	0.0446651	0.1793
MMP-3	Gestational hypertension	rs140794544	11	102712951	A	G	-0.9977	0.2447	16.6239	4.553e-05	0.308115	1.33099	0.8169
MMP-3	Gestational hypertension	rs141130974	11	102875112	A	G	0.2078	0.0262	62.9055	2.415e-15	0.0592264	0.0503995	0.2399
MMP-3	Gestational hypertension	rs142477679	11	102872283	C	T	0.3483	0.0722	23.2719	1.415e-06	0.129687	0.110359	0.2399
MMP-3	Gestational hypertension	rs143007954	11	102843316	A	G	0.186	0.03	38.44	5.934e-10	0.0501492	0.0612912	0.4132
MMP-3	Gestational hypertension	rs144365865	11	102878270	C	T	0.4346	0.1047	17.23	3.288e-05	-0.0143502	0.128955	0.9114
MMP-3	Gestational hypertension	rs144494196	11	102727510	C	CAA	0.3964	0.018	484.978	5.21e-108	0.0144507	0.0273455	0.5972
MMP-3	Gestational hypertension	rs144897250	11	102750264	A	C	-0.2064	0.0526	15.3974	8.731e-05	-0.0469256	0.0825862	0.5699
MMP-3	Gestational hypertension	rs145541733	11	102677129	C	T	0.3884	0.0543	51.1633	8.817e-13	0.0523127	0.0591726	0.3767
MMP-3	Gestational hypertension	rs145626826	11	102675621	A	G	0.3893	0.0814	22.8728	1.748e-06	0.0197555	0.125665	0.8751
MMP-3	Gestational hypertension	rs146414450	11	102685650	A	G	0.3513	0.0283	154.093	2.184e-35	0.0289566	0.0393117	0.4614
MMP-3	Gestational hypertension	rs146616434	11	102801775	A	G	-0.2863	0.07	16.7281	4.346e-05	0.0129196	0.0738688	0.8612
MMP-3	Gestational hypertension	rs146825996	11	102700845	A	G	-0.2816	0.0588	22.9356	1.684e-06	0.010231	0.116073	0.9298
MMP-3	Gestational hypertension	rs147606771	11	102689960	A	G	-0.2301	0.043	28.6349	8.972e-08	-0.0293497	0.0765956	0.7016
MMP-3	Gestational hypertension	rs147857116	11	102724216	G	T	-0.444	0.0425	109.141	1.414e-25	-0.0488008	0.0453003	0.2814
MMP-3	Gestational hypertension	rs148789309	11	102891140	A	C	0.285	0.0464	37.7271	7.916e-10	0.0994825	0.0983611	0.3118
MMP-3	Gestational hypertension	rs17368890	11	102752600	G	T	0.1557	0.0158	97.1098	6.059e-23	0.001115	0.0267892	0.9668
MMP-3	Gestational hypertension	rs17860565	11	102819290	C	T	-0.249	0.0553	20.2744	6.656e-06	0.0331097	0.0650017	0.6105
MMP-3	Gestational hypertension	rs17860938	11	102652744	C	T	0.1859	0.015	153.595	3.458e-35	0.0332289	0.029126	0.2539
MMP-3	Gestational hypertension	rs17883958	11	102669848	A	C	0.361	0.0484	55.6319	8.591e-14	-0.0384814	0.0425879	0.3662
MMP-3	Gestational hypertension	rs17884329	11	102659797	A	G	0.3577	0.0619	33.3931	7.555e-09	-0.0665023	0.0524556	0.2049
MMP-3	Gestational hypertension	rs180964767	11	102731663	A	G	0.2094	0.0515	16.5325	4.787e-05	0.0184319	0.0782297	0.8137
MMP-3	Gestational hypertension	rs181664577	11	102706751	C	T	0.7758	0.1857	17.4532	2.935e-05	0.0190834	0.11672	0.8701
MMP-3	Gestational hypertension	rs182356639	11	102888648	C	T	-0.6737	0.0983	46.9706	7.314e-12	-0.483349	0.264409	0.06754
MMP-3	Gestational hypertension	rs182802109	11	102655853	A	G	0.348	0.0615	32.019	1.551e-08	-0.0665902	0.0524585	0.2043
MMP-3	Gestational hypertension	rs186298840	11	102906491	C	T	-0.4991	0.1133	19.4051	1.052e-05	-0.0059625	0.0615524	0.9228
MMP-3	Gestational hypertension	rs186377118	11	102694581	C	T	-0.3569	0.0834	18.3131	1.896e-05	0.258896	0.214421	0.2273
MMP-3	Gestational hypertension	rs186609914	11	102717264	C	T	0.9303	0.2367	15.4472	8.49e-05	-0.256054	1.1462	0.8232
MMP-3	Gestational hypertension	rs187268471	11	102701032	A	C	-0.3955	0.1007	15.4253	8.584e-05	-0.0820056	0.1937	0.672
MMP-3	Gestational hypertension	rs1892971	11	102795606	A	G	-0.1795	0.0108	276.237	1.596e-61	-0.0265523	0.0190576	0.1635
MMP-3	Gestational hypertension	rs189500502	11	102560254	G	T	0.2064	0.0424	23.6967	1.114e-06	-0.0098352	0.0806181	0.9029
MMP-3	Gestational hypertension	rs193245191	11	102724025	A	G	-0.8008	0.0696	132.382	1.234e-30	0.162848	0.152778	0.2865
MMP-3	Gestational hypertension	rs1960075	11	102769069	C	T	0.1413	0.0121	136.368	1.807e-31	0.0374161	0.0218189	0.08637
MMP-3	Gestational hypertension	rs199728649	11	102560409	T	TA	-0.0646	0.0146	19.5776	9.651e-06	0.0224793	0.0520209	0.6657
MMP-3	Gestational hypertension	rs200878549	11	102693374	A	AT	-0.2583	0.0449	33.0945	8.486e-09	-0.019401	0.0616394	0.753
MMP-3	Gestational hypertension	rs2071231	11	102661276	G	T	-0.382	0.0606	39.7358	2.913e-10	0.132219	0.118453	0.2643
MMP-3	Gestational hypertension	rs28381675	11	102740976	C	T	-0.1597	0.0179	79.5983	4.78e-19	-0.0274272	0.0350895	0.4344
MMP-3	Gestational hypertension	rs2845675	11	102573317	A	C	-0.0741	0.011	45.3786	1.499e-11	-0.0261867	0.0184709	0.1563
MMP-3	Gestational hypertension	rs3025066	11	102710483	C	T	-0.2038	0.0167	148.928	4.248e-34	-0.04284	0.032598	0.1888
MMP-3	Gestational hypertension	rs3025094	11	102710083	A	G	0.2224	0.0261	72.6087	1.763e-17	-0.0048799	0.0312971	0.8761
MMP-3	Gestational hypertension	rs34695796	11	102672101	A	G	0.2861	0.0317	81.4549	1.992e-19	0.0014637	0.0665194	0.9824
MMP-3	Gestational hypertension	rs34740146	11	102717979	C	CA	-0.1663	0.0161	106.692	4.963e-25	0.0832486	0.0757926	0.272
MMP-3	Gestational hypertension	rs35771428	11	102588479	A	C	-0.1695	0.0298	32.3524	1.325e-08	-0.0447326	0.0688104	0.5156
MMP-3	Gestational hypertension	rs375292431	11	102881423	G	GA	-0.2879	0.0609	22.3485	2.32e-06	0.0324871	0.080484	0.6865
MMP-3	Gestational hypertension	rs3758861	11	102598600	A	G	-0.0747	0.0129	33.5322	7.077e-09	-0.0246494	0.0216298	0.2545
MMP-3	Gestational hypertension	rs3809018	11	102573569	A	C	-0.1438	0.0114	159.114	1.227e-36	0.0027763	0.0202357	0.8909
MMP-3	Gestational hypertension	rs4121366	11	102570760	G	T	-0.1002	0.0099	102.439	4.075e-24	0.0107718	0.016792	0.5212
MMP-3	Gestational hypertension	rs4431992	11	102645399	C	T	-0.0467	0.011	18.0239	2.225e-05	-0.0138644	0.020702	0.503
MMP-3	Gestational hypertension	rs470206	11	102671178	C	T	-0.3792	0.0452	70.3817	4.725e-17	0.0473079	0.040383	0.2414
MMP-3	Gestational hypertension	rs470263	11	102649856	C	T	-0.0521	0.0098	28.2633	9.64e-08	0.0119951	0.0176329	0.4963
MMP-3	Gestational hypertension	rs470358	11	102668702	C	T	-0.0692	0.0103	45.1375	2.105e-11	-0.004546	0.0173602	0.7934
MMP-3	Gestational hypertension	rs470558	11	102666316	C	T	-0.1548	0.0238	42.3046	7.383e-11	0.0184354	0.0343708	0.5917
MMP-3	Gestational hypertension	rs488965	11	102628578	A	G	-0.1625	0.0169	92.4556	7.492e-22	-0.0383366	0.0344136	0.2653
MMP-3	Gestational hypertension	rs495366	11	102695108	A	G	0.3571	0.0102	1225.69	1e-200	0.0148819	0.0185765	0.4231
MMP-3	Gestational hypertension	rs504875	11	102678441	A	G	-0.3097	0.0171	328.012	2.5e-73	0.0026287	0.0274275	0.9236
MMP-3	Gestational hypertension	rs520043	11	102688105	G	T	-0.2565	0.0109	553.76	2.87e-123	-0.0068453	0.0189988	0.7186
MMP-3	Gestational hypertension	rs534121616	11	102617469	A	G	-0.2127	0.0536	15.7473	7.252e-05	-0.130514	0.207136	0.5286
MMP-3	Gestational hypertension	rs551686323	11	102758618	A	ATT	0.1062	0.0166	40.9292	1.584e-10	-0.0248392	0.0763556	0.7449
MMP-3	Gestational hypertension	rs552306	11	102676157	A	G	-0.2788	0.0097	826.118	1.62e-180	0.0110153	0.027414	0.6878
MMP-3	Gestational hypertension	rs557090651	11	102839043	C	T	0.3034	0.0734	17.0859	3.542e-05	0.104906	0.163422	0.5209
MMP-3	Gestational hypertension	rs570662	11	102673591	A	G	-0.3851	0.0397	94.0949	2.688e-22	0.0499018	0.038972	0.2004
MMP-3	Gestational hypertension	rs57646005	11	102557068	G	T	-0.072	0.0162	19.7531	9.082e-06	-0.0236029	0.0298039	0.4284
MMP-3	Gestational hypertension	rs579627	11	102835419	A	G	-0.1997	0.0122	267.939	7.558e-60	-0.003708	0.0213442	0.8621
MMP-3	Gestational hypertension	rs57971844	11	102849440	C	T	0.0454	0.0111	16.7288	4.594e-05	0.0111218	0.0196665	0.5717
MMP-3	Gestational hypertension	rs610950	11	102719730	C	T	0.291	0.0231	158.695	2.354e-36	0.0527387	0.0386076	0.1719
MMP-3	Gestational hypertension	rs61893903	11	102556272	A	G	-0.2432	0.0375	42.0595	9.23e-11	0.0362841	0.0541445	0.5028
MMP-3	Gestational hypertension	rs61899737	11	102874111	A	G	-0.1578	0.0164	92.5819	6.01e-22	-0.000453	0.0304115	0.9881
MMP-3	Gestational hypertension	rs622017	11	102849780	C	T	-0.1675	0.0106	249.7	9.053e-56	-0.0032827	0.0183325	0.8579
MMP-3	Gestational hypertension	rs657043	11	102661909	C	T	0.254	0.0294	74.6402	5.493e-18	-0.0568189	0.0583823	0.3304
MMP-3	Gestational hypertension	rs6590997	11	102793854	C	T	0.2446	0.0118	429.684	9.26e-96	0.0147064	0.0218411	0.5007
MMP-3	Gestational hypertension	rs659383	11	102831091	A	G	-0.2415	0.0093	674.324	1.86e-147	-0.0196109	0.0170289	0.2495
MMP-3	Gestational hypertension	rs662558	11	102718695	C	T	0.263	0.0116	514.038	2.92e-113	0.020579	0.0202609	0.3098
MMP-3	Gestational hypertension	rs672535	11	102756367	A	G	0.2198	0.0102	464.36	6.09e-103	0.0146645	0.0181337	0.4187
MMP-3	Gestational hypertension	rs67675000	11	102699606	G	GTA	0.1152	0.0186	38.36	5.373e-10	-0.0071316	0.0830218	0.9315
MMP-3	Gestational hypertension	rs7125320	11	102663708	G	T	-0.1169	0.016	53.3813	2.98e-13	0.027882	0.0375138	0.4573
MMP-3	Gestational hypertension	rs72987546	11	102836480	C	T	0.1529	0.0124	152.045	4.438e-35	0.0438696	0.0239428	0.06691
MMP-3	Gestational hypertension	rs72987587	11	102907759	G	T	-0.0821	0.0177	21.5149	3.489e-06	0.0280358	0.0317519	0.3773
MMP-3	Gestational hypertension	rs73584645	11	102516490	A	C	0.1041	0.0254	16.7971	4.05e-05	0.018007	0.0376523	0.6325
MMP-3	Gestational hypertension	rs75196119	11	102608081	A	G	-0.4337	0.0705	37.8443	7.718e-10	0.0417406	0.087165	0.632
MMP-3	Gestational hypertension	rs7946781	11	102598799	C	T	0.0937	0.0098	91.417	1.806e-21	-0.0144227	0.0170519	0.3977
MMP-3	Gestational hypertension	rs9734166	11	102792301	G	T	0.1347	0.0194	48.2094	4.032e-12	0.0994273	0.0906279	0.2726
MMP-7	Gestational hypertension	rs11225299	11	102387929	A	G	-0.0843	0.017	24.5899	7.543e-07	0.0220593	0.0238874	0.3558
MMP-7	Gestational hypertension	rs11225304	11	102394291	A	G	-0.1712	0.0125	187.58	2.101e-42	0.0229134	0.0195405	0.241
MMP-7	Gestational hypertension	rs11225312	11	102411229	A	G	-0.0633	0.0159	15.8494	7.086e-05	0.0091012	0.0234903	0.6984
MMP-7	Gestational hypertension	rs11568819	11	102401633	A	G	0.5584	0.0244	523.734	9.5e-116	-0.0098279	0.0360737	0.7853
MMP-7	Gestational hypertension	rs117150990	11	102557745	C	T	0.2265	0.0543	17.3995	3.056e-05	-0.0623862	0.100469	0.5346
MMP-7	Gestational hypertension	rs117851046	11	102528425	G	T	-0.1105	0.0264	17.5193	2.808e-05	-0.007222	0.0355796	0.8391
MMP-7	Gestational hypertension	rs12574560	11	102437596	A	G	0.1108	0.0178	38.7471	5.21e-10	0.0323731	0.0232342	0.1635
MMP-7	Gestational hypertension	rs12796179	11	102430209	C	T	-0.123	0.0138	79.4423	5.447e-19	-0.0409081	0.0198796	0.03961
MMP-7	Gestational hypertension	rs12796349	11	102467184	C	T	-0.1368	0.028	23.8702	1.016e-06	-0.0016114	0.0371771	0.9654
MMP-7	Gestational hypertension	rs139846267	11	102300194	A	G	-0.2526	0.0594	18.084	2.093e-05	-0.0140833	0.0700657	0.8407
MMP-7	Gestational hypertension	rs140394869	11	102424090	A	G	0.2963	0.0706	17.6138	2.699e-05	-0.0020336	0.0659674	0.9754
MMP-7	Gestational hypertension	rs144492344	11	102224876	C	T	0.5305	0.064	68.7086	1.103e-16	0.182951	0.10499	0.08141
MMP-7	Gestational hypertension	rs147058277	11	102371913	A	C	-0.3418	0.0665	26.4181	2.75e-07	0.0147446	0.132705	0.9115
MMP-7	Gestational hypertension	rs148195639	11	102387696	A	G	-0.2164	0.0276	61.4747	4.057e-15	-0.0135658	0.0496744	0.7848
MMP-7	Gestational hypertension	rs17352599	11	102414459	C	T	0.2497	0.0183	186.181	1.945e-42	0.0023009	0.0280417	0.9346
MMP-7	Gestational hypertension	rs17880914	11	102392988	C	T	-0.118	0.0267	19.5318	1.001e-05	-0.050203	0.0510981	0.3259
MMP-7	Gestational hypertension	rs17881620	11	102403253	C	T	-0.086	0.0139	38.2796	5.763e-10	-0.010533	0.0360147	0.7699
MMP-7	Gestational hypertension	rs17882041	11	102390343	A	G	-0.1413	0.0149	89.9315	2.092e-21	0.0122767	0.0205792	0.5508
MMP-7	Gestational hypertension	rs1943782	11	102357848	A	G	0.2167	0.0202	115.084	6.028e-27	0.0205454	0.0309373	0.5066
MMP-7	Gestational hypertension	rs200329733	11	102355670	C	CTA	0.2816	0.0476	34.9987	3.423e-09	-0.110458	0.070821	0.1188
MMP-7	Gestational hypertension	rs2408391	11	102404491	C	T	-0.1083	0.0139	60.7054	5.987e-15	-0.0072869	0.0200128	0.7158
MMP-7	Gestational hypertension	rs2509689	11	102368719	A	G	0.073	0.0145	25.346	4.666e-07	-0.0342861	0.0223206	0.1245
MMP-7	Gestational hypertension	rs35231465	11	102584135	A	G	0.4683	0.0371	159.331	1.771e-36	0.0352166	0.0652549	0.5894
MMP-7	Gestational hypertension	rs3781787	11	102477515	C	T	0.0778	0.0153	25.8569	3.782e-07	-0.0041671	0.0194987	0.8308
MMP-7	Gestational hypertension	rs4754849	11	102368820	C	T	-0.0977	0.0128	58.2598	2.326e-14	-0.0036661	0.0190514	0.8474
MMP-7	Gestational hypertension	rs518174	11	102383320	A	G	0.0892	0.0212	17.7035	2.516e-05	0.027708	0.02675	0.3003
MMP-7	Gestational hypertension	rs7129424	11	102438778	A	G	-0.0669	0.0117	32.6949	9.75e-09	-0.013292	0.0171913	0.4394
MMP-7	Gestational hypertension	rs7131148	11	102373967	A	G	0.1123	0.0137	67.1921	2.364e-16	0.0435079	0.0210687	0.03892
MMP-7	Gestational hypertension	rs72982145	11	102404958	C	T	-0.1657	0.0197	70.7477	3.866e-17	-0.0274384	0.0329348	0.4048
MMP-7	Gestational hypertension	rs72984055	11	102460691	C	T	-0.2603	0.0544	22.8955	1.691e-06	0.0504426	0.120507	0.6755
MMP-7	Gestational hypertension	rs75821515	11	102490664	C	T	0.1835	0.034	29.1282	7.036e-08	0.0409164	0.0492455	0.406
MMP-7	Gestational hypertension	rs7930746	11	102411090	A	G	0.1095	0.0135	65.7901	5.263e-16	0.071657	0.0309231	0.02049
MMP-7	Gestational hypertension	rs7939183	11	102473345	C	T	-0.1349	0.0164	67.6607	1.663e-16	-0.0121565	0.0226853	0.592
MMP-7	Gestational hypertension	rs938595	11	102415859	A	G	0.1115	0.0123	82.175	9.898e-20	0.0386741	0.0172091	0.02462
MPO	Gestational hypertension	rs117515309	17	56404934	A	C	-0.1839	0.0302	37.0808	1.127e-09	0.0083877	0.037611	0.8235
MPO	Gestational hypertension	rs12452186	17	56439471	A	C	-0.0884	0.0158	31.3033	2.03e-08	-0.0332189	0.0567249	0.5581
MPO	Gestational hypertension	rs12939154	17	56159946	A	G	-0.2003	0.0165	147.365	8.886e-34	-0.008844	0.0322305	0.7838
MPO	Gestational hypertension	rs140236648	17	56453047	A	G	-0.4597	0.041	125.713	3.074e-29	0.0025088	0.0527317	0.9621
MPO	Gestational hypertension	rs141685274	17	56246753	C	T	-0.211	0.0479	19.4041	1.054e-05	0.0113771	0.0826515	0.8905
MPO	Gestational hypertension	rs147621327	17	56520426	A	G	-0.1164	0.0098	141.076	1.412e-32	0.0071586	0.0177346	0.6865
MPO	Gestational hypertension	rs181214	17	56179482	C	T	-0.0524	0.0131	16	6.215e-05	0.0235618	0.0216734	0.277
MPO	Gestational hypertension	rs181241	17	56203319	A	G	-0.052	0.0106	24.0655	9.114e-07	0.0296742	0.0175804	0.09143
MPO	Gestational hypertension	rs181254	17	56213054	A	C	-0.0853	0.015	32.3382	1.187e-08	-0.0545686	0.109429	0.618
MPO	Gestational hypertension	rs2632517	17	56440474	A	G	0.1364	0.0154	78.449	6.509e-19	-0.0231695	0.0330536	0.4833
MPO	Gestational hypertension	rs2680688	17	56450524	C	T	-0.0893	0.0099	81.364	2.726e-19	-0.0247742	0.0171353	0.1482
MPO	Gestational hypertension	rs2856857	17	56357833	A	G	0.1635	0.0127	165.74	5.389e-38	0.0171505	0.0234656	0.4649
MPO	Gestational hypertension	rs28730837	17	56355397	A	G	-0.5407	0.0439	151.699	7.979e-35	-0.0702476	0.0474996	0.1392
MPO	Gestational hypertension	rs35298266	17	56283088	A	AC	-0.1331	0.0234	32.3537	1.285e-08	-0.008556	0.0331223	0.7962
MPO	Gestational hypertension	rs35897051	17	56348226	G	T	-1.3122	0.0832	248.744	5.538e-56	-0.104892	0.116103	0.3663
MPO	Gestational hypertension	rs4793933	17	56228386	A	G	-0.0647	0.0107	36.5629	1.26e-09	0.0026709	0.0184968	0.8852
MPO	Gestational hypertension	rs57191814	17	56273393	C	T	0.1909	0.0454	17.6807	2.588e-05	0.15789	0.217629	0.4681
MPO	Gestational hypertension	rs62082141	17	56520595	C	T	-0.0693	0.0162	18.2994	1.891e-05	-0.0806499	0.0331742	0.01505
MPO	Gestational hypertension	rs75394768	17	56413635	A	C	-0.3229	0.0182	314.77	1.771e-70	-0.0334982	0.0315315	0.2881
MPO	Gestational hypertension	rs8071026	17	56174489	A	G	0.046	0.011	17.4876	3e-05	0.0221251	0.0191574	0.2481
MPO	Gestational hypertension	rs8073397	17	56266492	A	C	-0.0794	0.0121	43.0596	5.759e-11	0.0826313	0.0824787	0.3164
MPO	Gestational hypertension	rs917606	17	56265017	C	T	-0.1313	0.0118	123.813	7.389e-29	-0.0137029	0.0180272	0.4472
MPO	Gestational hypertension	rs9913145	17	56389732	C	T	-0.1183	0.0137	74.5639	5.591e-18	-0.0076949	0.0238728	0.7472
NT-pro_BNP	Gestational hypertension	rs1009591	1	11928830	C	T	0.1515	0.0185	67.0628	2.953e-16	-0.0447276	0.020644	0.03026
NT-pro_BNP	Gestational hypertension	rs12121543	1	11854671	A	C	0.1546	0.0179	74.5955	6.941e-18	-0.0631803	0.0192072	0.001004
NT-pro_BNP	Gestational hypertension	rs12562952	1	11927056	C	T	0.1501	0.027	30.9054	2.666e-08	-0.0507096	0.0329723	0.1241
NT-pro_BNP	Gestational hypertension	rs12564559	1	11825544	C	T	0.1276	0.0261	23.9012	1.008e-06	0.0213223	0.0286993	0.4575
NT-pro_BNP	Gestational hypertension	rs149002827	1	11880748	C	T	0.1496	0.0273	30.0288	4.297e-08	-0.132452	0.0244853	6.322e-08
NT-pro_BNP	Gestational hypertension	rs1801133	1	11856378	A	G	-0.1082	0.0165	43.0018	5.001e-11	0.0102748	0.0189458	0.5876
NT-pro_BNP	Gestational hypertension	rs1966174	1	12003277	C	T	0.0921	0.0223	17.0573	3.769e-05	-0.0031873	0.0259366	0.9022
NT-pro_BNP	Gestational hypertension	rs198358	1	11904076	C	T	0.1326	0.0189	49.2225	2.308e-12	-0.0895772	0.020508	1.254e-05
NT-pro_BNP	Gestational hypertension	rs198379	1	11915467	C	T	0.2135	0.0159	180.302	5.197e-41	-0.0633158	0.0173622	0.0002656
NT-pro_BNP	Gestational hypertension	rs198380	1	11915532	A	G	0.1323	0.0241	30.136	4.096e-08	-0.0431117	0.0258707	0.09563
NT-pro_BNP	Gestational hypertension	rs198383	1	11933640	A	G	-0.0657	0.0159	17.074	3.443e-05	0.0381204	0.0168928	0.02403
NT-pro_BNP	Gestational hypertension	rs2639453	1	11982544	C	T	0.0979	0.0186	27.7038	1.475e-07	0.0032956	0.0217528	0.8796
NT-pro_BNP	Gestational hypertension	rs3766747	1	11859701	G	T	0.1794	0.0262	46.8859	7.65e-12	-0.229106	0.083183	0.005883
NT-pro_BNP	Gestational hypertension	rs4846048	1	11846252	A	G	-0.1269	0.0174	53.1894	2.583e-13	-0.0051089	0.0195442	0.7938
NT-pro_BNP	Gestational hypertension	rs61736014	1	11938872	A	G	0.1995	0.0358	31.0542	2.489e-08	-0.0398471	0.045864	0.385
NT-pro_BNP	Gestational hypertension	rs72641011	1	12023500	A	G	0.2148	0.0461	21.7103	3.219e-06	-0.15798	0.0422447	0.0001843
NT-pro_BNP	Gestational hypertension	rs730123	1	12070292	A	G	0.0916	0.0171	28.6945	7.957e-08	-0.0082906	0.0182301	0.6493
NT-pro_BNP	Gestational hypertension	rs76579466	1	11947337	A	G	0.1324	0.0302	19.2204	1.186e-05	-0.0225519	0.0319413	0.4802
NT-pro_BNP	Gestational hypertension	rs79653311	1	11927878	C	T	0.2271	0.0437	27.0067	1.954e-07	-0.0110559	0.0520849	0.8319
NT-pro_BNP	Gestational hypertension	rs9651118	1	11862214	C	T	-0.0716	0.0179	16	6.624e-05	0.041692	0.0179293	0.02005
OPG	Gestational hypertension	rs1016416	8	119750462	G	T	-0.0704	0.0122	33.2986	6.826e-09	-0.0225502	0.0212755	0.2892
OPG	Gestational hypertension	rs11573927	8	119940050	C	T	-0.0592	0.0134	19.5179	9.519e-06	-0.0217602	0.0265493	0.4124
OPG	Gestational hypertension	rs117204589	8	119917642	C	T	0.3139	0.0461	46.364	1.01e-11	0.0512588	0.0583978	0.3801
OPG	Gestational hypertension	rs13259040	8	119744875	A	G	-0.0568	0.0102	31.0096	2.545e-08	-0.0151438	0.0177959	0.3948
OPG	Gestational hypertension	rs1351954	8	120085941	A	G	0.175	0.0095	339.335	4.41e-75	0.0179279	0.0171416	0.2956
OPG	Gestational hypertension	rs138141251	8	120163726	G	GTCT	-0.1229	0.0308	15.9222	6.619e-05	-0.011211	0.0324365	0.7296
OPG	Gestational hypertension	rs144595136	8	119826005	A	G	-0.2157	0.0481	20.1099	7.266e-06	0.0622887	0.0468526	0.1837
OPG	Gestational hypertension	rs146485354	8	120159395	C	T	-0.1913	0.0439	18.9889	1.314e-05	-0.0563225	0.07215	0.435
OPG	Gestational hypertension	rs16891850	8	120032417	A	G	0.0598	0.0114	27.5165	1.387e-07	-0.0150594	0.0197012	0.4446
OPG	Gestational hypertension	rs17179583	8	120111411	C	T	-0.0538	0.0131	16.8664	3.815e-05	-0.0253891	0.0233067	0.276
OPG	Gestational hypertension	rs17830456	8	119778243	A	G	0.1234	0.0232	28.2914	1.07e-07	-0.0559807	0.0372719	0.1331
OPG	Gestational hypertension	rs1826606	8	119757103	A	G	-0.0576	0.0103	31.2731	2.118e-08	0.0138767	0.0181945	0.4457
OPG	Gestational hypertension	rs183625915	8	120141272	A	G	-0.1748	0.0432	16.3725	5.252e-05	0.0416844	0.0463657	0.3686
OPG	Gestational hypertension	rs2035978	8	119872630	A	G	-0.0553	0.0139	15.8278	6.908e-05	0.0007543	0.0289276	0.9792
OPG	Gestational hypertension	rs2450058	8	120079244	C	T	0.0688	0.0113	37.0698	1.08e-09	-0.0141826	0.018934	0.4538
OPG	Gestational hypertension	rs2465402	8	120090576	A	G	0.1459	0.0349	17.4767	2.94e-05	-0.047374	0.0619401	0.4444
OPG	Gestational hypertension	rs3133589	8	119857109	C	T	-0.0569	0.0101	31.7382	1.946e-08	0.0130552	0.0218216	0.5497
OPG	Gestational hypertension	rs3134093	8	119885836	C	T	-0.0939	0.0116	65.5262	4.712e-16	0.0226571	0.0196671	0.2493
OPG	Gestational hypertension	rs3134095	8	119886101	C	T	-0.1336	0.0179	55.7066	8.842e-14	-0.0047249	0.036699	0.8976
OPG	Gestational hypertension	rs34715460	8	120085217	A	AC	-0.2108	0.0417	25.5546	4.386e-07	-0.0611078	0.0575752	0.2885
OPG	Gestational hypertension	rs4876435	8	120087206	A	G	0.151	0.0118	163.753	1.411e-37	0.0195548	0.0228351	0.3918
OPG	Gestational hypertension	rs58792577	8	119805839	C	T	0.0605	0.0102	35.1812	3.18e-09	0.0028525	0.0185369	0.8777
OPG	Gestational hypertension	rs72680349	8	119885659	G	T	0.2214	0.0442	25.0906	5.552e-07	-0.007391	0.0645101	0.9088
OPG	Gestational hypertension	rs72682418	8	120084990	C	T	0.1452	0.0195	55.4452	9.35e-14	0.0167483	0.0508912	0.7421
OPG	Gestational hypertension	rs72682455	8	120157294	A	G	0.1445	0.0166	75.7739	2.598e-18	0.108371	0.053121	0.04134
OPG	Gestational hypertension	rs73323434	8	120014418	G	T	-0.1805	0.0414	19.0088	1.283e-05	-0.113087	0.0707639	0.11
OPG	Gestational hypertension	rs73709629	8	120136379	A	G	0.1586	0.0327	23.524	1.224e-06	-0.0280923	0.0572132	0.6234
OPG	Gestational hypertension	rs74309038	8	119929457	A	G	0.0758	0.0162	21.8932	2.943e-06	0.0156531	0.0323057	0.628
OPG	Gestational hypertension	rs76124971	8	119828649	A	G	0.1035	0.0202	26.2529	3.059e-07	0.0364762	0.0478449	0.4458
OPG	Gestational hypertension	rs77307362	8	119770518	G	T	-0.2532	0.0532	22.6519	1.91e-06	-0.0797521	0.0610179	0.1912
OPG	Gestational hypertension	rs77417190	8	119824386	A	G	-0.1844	0.0364	25.6637	4.099e-07	0.0671323	0.0452685	0.1381
OPG	Gestational hypertension	rs78904105	8	119774568	C	T	0.1772	0.0305	33.7542	5.926e-09	0.0611286	0.0383103	0.1106
OPG	Gestational hypertension	rs9785142	8	120141248	G	T	0.1625	0.0103	248.904	1.286e-55	0.0077873	0.0177797	0.6614
PAPPA	Gestational hypertension	rs1323438	9	119115531	C	T	0.0631	0.0117	29.0862	6.407e-08	0.0017009	0.0187623	0.9278
PAPPA	Gestational hypertension	rs1475215	9	119111270	C	T	0.0521	0.0116	20.1725	7.501e-06	-0.0105753	0.0217141	0.6262
PAPPA	Gestational hypertension	rs1570518	9	119079076	A	G	0.0507	0.0118	18.4609	1.723e-05	0.0091274	0.019233	0.6351
PAPPA	Gestational hypertension	rs17372936	9	119066203	C	T	-0.094	0.0134	49.2092	2.374e-12	0.0101071	0.0205894	0.6235
PAPPA	Gestational hypertension	rs79195057	9	119072937	C	T	-0.1408	0.0326	18.6539	1.6e-05	-0.0385397	0.0477125	0.4192
PAR-1	Gestational hypertension	rs12697857	5	75947618	A	G	0.1025	0.0128	64.1251	1.496e-15	-0.0117033	0.0195973	0.5504
PAR-1	Gestational hypertension	rs141243748	5	75964200	G	GAAT	-0.1042	0.0156	44.6155	2.302e-11	0.0118757	0.0384199	0.7572
PAR-1	Gestational hypertension	rs2227816	5	76034632	A	C	0.1008	0.0175	33.1776	8.753e-09	-0.0204076	0.0261465	0.4351
PAR-1	Gestational hypertension	rs2432189	5	75952913	A	G	-0.1148	0.0114	101.408	4.62e-24	-0.0010721	0.0168165	0.9492
PAR-1	Gestational hypertension	rs2460506	5	76147234	A	C	0.0483	0.0115	17.64	2.494e-05	0.0089551	0.0167738	0.5934
PAR-1	Gestational hypertension	rs250727	5	76059301	C	T	-0.1227	0.0109	126.717	1.159e-29	5.08e-05	0.0168567	0.9976
PAR-1	Gestational hypertension	rs250738	5	76033012	A	G	-0.1402	0.0147	90.9623	1.475e-21	-0.0152427	0.0217867	0.4842
PAR-1	Gestational hypertension	rs250756	5	76072988	G	T	-0.0662	0.0129	26.3352	2.648e-07	0.0057655	0.0188949	0.7603
PAR-1	Gestational hypertension	rs34994307	5	75971257	A	G	0.1154	0.0261	19.5493	9.607e-06	-0.046012	0.0333808	0.1681
PAR-1	Gestational hypertension	rs37249	5	76016975	A	G	-0.0549	0.0116	22.399	2.097e-06	0.002291	0.0169326	0.8924
PAR-1	Gestational hypertension	rs3797446	5	75959063	A	G	0.082	0.0116	49.9703	1.298e-12	0.0132173	0.0171005	0.4396
PAR-1	Gestational hypertension	rs457606	5	76039430	G	T	-0.1082	0.0113	91.6849	7.291e-22	0.0119629	0.0170014	0.4817
PAR-1	Gestational hypertension	rs60914780	5	76044220	C	T	0.112	0.0124	81.5817	1.366e-19	-0.0073086	0.0179358	0.6836
PAR-1	Gestational hypertension	rs615951	5	75944783	A	G	-0.0907	0.012	57.1284	4.229e-14	0.0152977	0.0172455	0.375
PAR-1	Gestational hypertension	rs62363009	5	76001158	A	G	0.0753	0.0135	31.1116	2.177e-08	0.0082878	0.0203593	0.684
PAR-1	Gestational hypertension	rs62365098	5	76092617	A	C	0.0847	0.0135	39.364	3.525e-10	0.0092207	0.020386	0.651
PAR-1	Gestational hypertension	rs631465	5	76129053	C	T	0.1588	0.0313	25.7402	3.784e-07	-0.0664883	0.0366778	0.06987
PAR-1	Gestational hypertension	rs72761032	5	75988322	G	T	-0.1187	0.0176	45.4858	1.54e-11	-0.0820755	0.0272212	0.002569
PAR-1	Gestational hypertension	rs73131633	5	76072070	A	G	-0.077	0.0146	27.8148	1.448e-07	-0.0572525	0.0217098	0.00836
PlGF	Gestational hypertension	rs1009910	14	75412098	A	G	0.2029	0.0487	17.3583	3.116e-05	0.0349159	0.0887881	0.6941
PlGF	Gestational hypertension	rs10146501	14	75359226	C	T	0.0714	0.0167	18.2795	1.995e-05	0.0449258	0.0671123	0.5032
PlGF	Gestational hypertension	rs11629408	14	75385865	A	G	0.0948	0.0106	79.9843	4.166e-19	0.0043565	0.0167179	0.7944
PlGF	Gestational hypertension	rs138801661	14	75222759	A	G	0.103	0.0189	29.6996	5.306e-08	0.0218019	0.0240604	0.3649
PlGF	Gestational hypertension	rs148253103	14	75442203	C	T	0.1835	0.0461	15.8442	6.84e-05	-0.0853859	0.0824311	0.3003
PlGF	Gestational hypertension	rs175471	14	75569346	C	T	0.099	0.0148	44.7453	2.144e-11	-0.0090257	0.0210518	0.6681
PlGF	Gestational hypertension	rs175510	14	75524839	A	G	0.1149	0.0102	126.894	1.273e-29	0.0027733	0.0168462	0.8692
PlGF	Gestational hypertension	rs2159906	14	75390912	A	C	-0.0624	0.0112	31.0408	2.345e-08	0.0201292	0.0182854	0.271
PlGF	Gestational hypertension	rs2268613	14	75408500	A	G	0.0566	0.0126	20.1786	6.895e-06	0.0192757	0.0201581	0.339
PlGF	Gestational hypertension	rs61980825	14	75617440	A	G	0.1317	0.0166	62.9442	2.004e-15	0.0460805	0.0223248	0.03901
PlGF	Gestational hypertension	rs8016513	14	75238261	C	T	-0.0578	0.0138	17.5427	2.64e-05	-0.0025146	0.0214465	0.9067
PSGL-1	Gestational hypertension	rs10746123	12	108879467	C	T	0.0747	0.013	33.0183	8.924e-09	0.0205466	0.0182374	0.2599
PSGL-1	Gestational hypertension	rs10861946	12	108969131	C	T	0.0861	0.0117	54.1545	1.492e-13	0.0207771	0.0169134	0.2193
PSGL-1	Gestational hypertension	rs11113957	12	108902757	A	G	-0.3846	0.0229	282.064	3.177e-63	0.0028415	0.0279474	0.919
PSGL-1	Gestational hypertension	rs11113998	12	108976453	C	T	0.0779	0.0151	26.6147	2.31e-07	0.0169367	0.0234987	0.4711
PSGL-1	Gestational hypertension	rs1114087	12	108845903	G	T	-0.0874	0.0141	38.4224	5.211e-10	-0.0131804	0.0196865	0.5032
PSGL-1	Gestational hypertension	rs12302139	12	108992635	G	T	-1.6706	0.0405	1701.51	1e-200	0.254305	0.247885	0.3049
PSGL-1	Gestational hypertension	rs12367378	12	108935460	A	G	0.1041	0.0122	72.8085	1.284e-17	-0.0039771	0.0179426	0.8246
PSGL-1	Gestational hypertension	rs1420664	12	109026437	C	T	0.0862	0.0135	40.7706	1.794e-10	-0.0024051	0.0178183	0.8926
PSGL-1	Gestational hypertension	rs183228820	12	109102808	A	G	-1.545	0.1069	208.882	2.573e-47	-0.0132956	0.0533834	0.8033
PSGL-1	Gestational hypertension	rs200317812	12	109094790	G	GA	-0.292	0.037	62.282	3.095e-15	-0.0165858	0.0389431	0.6702
PSGL-1	Gestational hypertension	rs201689859	12	109017464	G	GC	-2.3882	0.1114	459.59	6.04e-102	0.0490528	0.504273	0.9225
PSGL-1	Gestational hypertension	rs202038735	12	109015366	C	CTT	-0.2221	0.0214	107.713	3.978e-25	0.0258994	0.10201	0.7996
PSGL-1	Gestational hypertension	rs2288381	12	108908984	A	G	0.0504	0.0119	17.9377	2.451e-05	-0.0012726	0.0173598	0.9416
PSGL-1	Gestational hypertension	rs34940282	12	108997147	C	T	0.072	0.0116	38.5256	6.183e-10	-0.0244564	0.0168264	0.1461
PSGL-1	Gestational hypertension	rs35975059	12	108893297	A	C	-0.0727	0.0125	33.8259	6.428e-09	-0.0053313	0.0172745	0.7576
PSGL-1	Gestational hypertension	rs4964269	12	109022800	A	G	0.0884	0.0123	51.6529	7.692e-13	-0.0019784	0.0176012	0.9105
PSGL-1	Gestational hypertension	rs73191242	12	109013956	A	G	-0.1441	0.0141	104.446	1.642e-24	-0.0170793	0.0197085	0.3862
PSGL-1	Gestational hypertension	rs74503751	12	108922781	G	T	-0.3806	0.0219	302.029	7.225e-68	0.0354019	0.0351514	0.3139
PSGL-1	Gestational hypertension	rs74558481	12	108971223	A	C	-0.5115	0.0229	498.908	4.15e-110	-0.0038186	0.033836	0.9101
PSGL-1	Gestational hypertension	rs75617154	12	109034978	A	G	-0.5256	0.0421	155.864	8.87e-36	-0.0199501	0.0467083	0.6693
PSGL-1	Gestational hypertension	rs76304752	12	109195147	C	T	-0.2642	0.0519	25.9138	3.53e-07	0.127563	0.106194	0.2297
PSGL-1	Gestational hypertension	rs78409028	12	108978848	A	G	-1.877	0.068	761.922	1.32e-167	-0.0363367	0.118268	0.7587
PSGL-1	Gestational hypertension	rs79758758	12	108887697	A	G	-1.6808	0.2547	43.5486	4.156e-11	1.12238	0.631309	0.07543
PSGL-1	Gestational hypertension	rs888555	12	108936484	A	G	-0.1813	0.0152	142.268	6.853e-33	0.011319	0.0246671	0.6463
PTX3	Gestational hypertension	rs10804777	3	156994614	C	T	0.0585	0.0123	22.6205	1.794e-06	-0.0156345	0.0168672	0.354
PTX3	Gestational hypertension	rs13318762	3	157195858	C	T	0.0702	0.0125	31.5395	1.763e-08	-0.0017683	0.017188	0.9181
PTX3	Gestational hypertension	rs180685260	3	157000353	A	G	-0.3744	0.0764	24.0151	9.692e-07	-0.0181619	0.132594	0.8911
PTX3	Gestational hypertension	rs4680366	3	157153926	C	T	0.0585	0.0123	22.6205	2.087e-06	0.0095534	0.0169637	0.5733
PTX3	Gestational hypertension	rs55882640	3	157163395	C	T	-0.1735	0.0267	42.2257	7.892e-11	-0.0675587	0.0655971	0.3031
PTX3	Gestational hypertension	rs66928005	3	157085765	C	T	-0.0747	0.0181	17.0327	3.527e-05	0.0084868	0.0220596	0.7004
PTX3	Gestational hypertension	rs73020261	3	157117558	C	T	-0.2147	0.031	47.9668	4.007e-12	-0.0082672	0.0387167	0.8309
PTX3	Gestational hypertension	rs9859018	3	157204598	A	G	0.1031	0.0136	57.4698	4.029e-14	0.0113389	0.0187231	0.5448
RAGE	Gestational hypertension	rs1003879	6	32299592	A	G	-0.0706	0.0107	43.5353	4.849e-11	-0.0214989	0.0185613	0.2468
RAGE	Gestational hypertension	rs1035798	6	32151222	A	G	0.0731	0.0117	39.0358	3.967e-10	0.0160428	0.0180778	0.3748
RAGE	Gestational hypertension	rs10484560	6	32298137	A	G	0.0884	0.0171	26.7247	2.309e-07	0.0275856	0.0214722	0.1989
RAGE	Gestational hypertension	rs1061808	6	32136547	G	T	-0.0693	0.0106	42.742	5.576e-11	0.0139367	0.0172063	0.418
RAGE	Gestational hypertension	rs115077306	6	32120391	C	T	-0.5363	0.1165	21.1916	4.152e-06	0.0897819	0.253854	0.7236
RAGE	Gestational hypertension	rs12198173	6	32026808	A	G	-0.1365	0.0193	50.0208	1.671e-12	0.0078846	0.0331399	0.8119
RAGE	Gestational hypertension	rs1265764	6	32313659	A	G	-0.1138	0.028	16.5184	4.903e-05	-0.0068216	0.0474112	0.8856
RAGE	Gestational hypertension	rs150518666	6	32110613	A	C	-0.3012	0.0743	16.4336	5.089e-05	0.164726	0.0710546	0.02043
RAGE	Gestational hypertension	rs169504	6	32153406	A	C	-0.0805	0.0151	28.4209	9.949e-08	0.0270408	0.0287354	0.3467
RAGE	Gestational hypertension	rs2073045	6	32339548	A	G	-0.0736	0.0123	35.8051	2.14e-09	0.0147437	0.0187877	0.4326
RAGE	Gestational hypertension	rs2856437	6	32157364	A	G	-0.2349	0.031	57.4173	3.763e-14	-0.0289521	0.0475078	0.5422
RAGE	Gestational hypertension	rs3117105	6	32343714	C	T	-0.0655	0.0123	28.3578	9.244e-08	0.0268931	0.0187719	0.152
RAGE	Gestational hypertension	rs3129905	6	32294563	G	T	-0.0685	0.0112	37.4063	8.875e-10	-0.0050548	0.0175436	0.7733
RAGE	Gestational hypertension	rs3130285	6	32026257	C	T	-0.0852	0.0165	26.6631	2.363e-07	0.0379253	0.0250482	0.13
RAGE	Gestational hypertension	rs3134940	6	32149816	C	T	-0.1484	0.0138	115.64	3.84e-27	0.0167237	0.0234962	0.4766
RAGE	Gestational hypertension	rs384247	6	32184574	A	G	-0.0575	0.0141	16.6302	4.645e-05	-0.0120018	0.026699	0.6531
RAGE	Gestational hypertension	rs422951	6	32188383	C	T	-0.0405	0.0103	15.4609	8.531e-05	0.0046215	0.0168778	0.7842
RAGE	Gestational hypertension	rs483574	6	32194956	A	G	0.0599	0.0137	19.1167	1.187e-05	0.0215891	0.0202527	0.2864
RAGE	Gestational hypertension	rs6457499	6	32198948	C	T	0.0611	0.0112	29.7609	4.385e-08	0.0187724	0.019599	0.3381
RAGE	Gestational hypertension	rs6908903	6	32224439	A	G	-0.0819	0.0136	36.2652	1.891e-09	-0.0214584	0.0193411	0.2672
RAGE	Gestational hypertension	rs75230829	6	32287072	C	T	-0.1561	0.0317	24.2486	8.811e-07	0.387517	0.210161	0.0652
RAGE	Gestational hypertension	rs8192588	6	32188678	A	G	-0.1782	0.0347	26.3728	2.746e-07	-0.0410331	0.0479715	0.3923
RAGE	Gestational hypertension	rs915894	6	32190390	G	T	-0.1008	0.011	83.9722	3.318e-20	0.0222014	0.017969	0.2166
RAGE	Gestational hypertension	rs9267950	6	32212241	C	T	-0.0518	0.0115	20.2891	6.726e-06	-0.0231822	0.0202314	0.2519
RAGE	Gestational hypertension	rs9268199	6	32278635	A	G	-0.0743	0.0133	31.2086	2.315e-08	0.0064793	0.0216777	0.765
REN	Gestational hypertension	rs10494854	1	204323874	A	G	-0.0489	0.0121	16.3323	5.436e-05	0.0018004	0.02052	0.9301
REN	Gestational hypertension	rs12040249	1	204158228	A	G	-0.053	0.0126	17.6934	2.55e-05	-0.0065672	0.0185472	0.7233
REN	Gestational hypertension	rs12122496	1	204058696	A	G	0.0498	0.0114	19.0831	1.171e-05	-0.0126574	0.0173808	0.4665
REN	Gestational hypertension	rs183425797	1	204312025	C	T	1.2226	0.1419	74.2342	7.103e-18	0.153808	0.0737878	0.03712
REN	Gestational hypertension	rs193280350	1	204148649	A	G	0.8712	0.0629	191.838	1.406e-43	0.163418	0.0577499	0.004658
REN	Gestational hypertension	rs2078375	1	204084366	A	G	0.0498	0.012	17.2225	3.495e-05	-0.0010678	0.0170088	0.9499
REN	Gestational hypertension	rs2887284	1	204124648	A	C	0.0542	0.0136	15.8826	7.125e-05	-0.0293358	0.0206486	0.1554
REN	Gestational hypertension	rs4951315	1	204157168	A	C	-0.0876	0.0126	48.3356	3.803e-12	-0.0205496	0.0182396	0.2599
REN	Gestational hypertension	rs6689607	1	204172096	A	G	0.1083	0.0252	18.4695	1.791e-05	-0.024944	0.039176	0.5243
REN	Gestational hypertension	rs73071904	1	204143586	A	G	0.1506	0.0216	48.6119	3.323e-12	0.0695695	0.0339295	0.04032
REN	Gestational hypertension	rs75815971	1	204171016	A	C	0.2676	0.0323	68.6384	1.191e-16	0.128848	0.0433843	0.002979
REN	Gestational hypertension	rs9726776	1	204173387	A	G	0.0575	0.0132	18.9753	1.275e-05	-0.0506841	0.0176716	0.004129
RETN	Gestational hypertension	rs10401670	19	7742802	C	T	-0.1541	0.0122	159.546	8.969e-37	0.0125681	0.0177717	0.4794
RETN	Gestational hypertension	rs1053363	19	7747445	A	G	-0.082	0.0143	32.8818	9.265e-09	0.0301599	0.0233179	0.1959
RETN	Gestational hypertension	rs11260011	19	7740698	A	G	-0.3519	0.0428	67.6007	1.875e-16	0.0694335	0.0475247	0.144
RETN	Gestational hypertension	rs11260019	19	7760889	A	G	-0.0791	0.0133	35.3712	2.417e-09	0.0348278	0.0415932	0.4024
RETN	Gestational hypertension	rs112921632	19	7659997	A	G	0.0969	0.0224	18.7133	1.514e-05	0.0066023	0.0346557	0.8489
RETN	Gestational hypertension	rs11668394	19	7732739	C	T	-0.0754	0.0142	28.1946	1.191e-07	-0.008955	0.0177675	0.6143
RETN	Gestational hypertension	rs117029024	19	7678488	A	G	-0.253	0.0496	26.0182	3.347e-07	-0.0521247	0.0849643	0.5396
RETN	Gestational hypertension	rs12460483	19	7730594	A	G	0.0747	0.0171	19.0831	1.295e-05	0.0184409	0.0259987	0.4781
RETN	Gestational hypertension	rs1423096	19	7739177	C	T	-0.1886	0.0167	127.541	2.052e-29	-0.027387	0.026827	0.3073
RETN	Gestational hypertension	rs145060289	19	7723940	A	G	-0.2791	0.055	25.751	3.919e-07	0.0210467	0.0569539	0.7117
RETN	Gestational hypertension	rs149552675	19	7624687	A	G	0.4161	0.0588	50.0773	1.447e-12	0.0494654	0.083278	0.5525
RETN	Gestational hypertension	rs1644759	19	7662529	C	T	-0.0486	0.0104	21.8376	2.847e-06	-0.0083686	0.0169307	0.6211
RETN	Gestational hypertension	rs184734750	19	7683464	A	G	-0.78	0.1997	15.2557	9.424e-05	0.136429	0.153052	0.3727
RETN	Gestational hypertension	rs184853057	19	7664696	C	T	0.1893	0.0452	17.5398	2.834e-05	0.322552	0.479455	0.5011
RETN	Gestational hypertension	rs2431866	19	7635871	A	C	-0.0896	0.0167	28.7861	7.385e-08	-0.0204992	0.029836	0.492
RETN	Gestational hypertension	rs34861192	19	7733575	A	G	1.0737	0.0537	399.777	7.828e-89	0.306619	0.129643	0.01803
RETN	Gestational hypertension	rs35954420	19	7751809	C	T	0.0689	0.017	16.4263	5.065e-05	-0.0243571	0.0308761	0.4302
RETN	Gestational hypertension	rs3745367	19	7734511	A	G	0.1205	0.0122	97.5561	7.49e-23	0.0153118	0.0196649	0.4362
RETN	Gestational hypertension	rs3745368	19	7735297	A	G	-0.4268	0.0351	147.855	5.042e-34	0.0235942	0.0535367	0.6594
RETN	Gestational hypertension	rs4134826	19	7692076	C	T	0.0889	0.0141	39.7526	2.569e-10	-0.0095306	0.0228292	0.6763
RETN	Gestational hypertension	rs4804800	19	7805128	A	G	-0.065	0.0149	19.0307	1.346e-05	-0.0017522	0.025645	0.9455
RETN	Gestational hypertension	rs517435	19	7626898	A	G	-0.1601	0.0364	19.3455	1.083e-05	-0.0064918	0.0543218	0.9049
RETN	Gestational hypertension	rs6603117	19	7795813	A	G	-0.1507	0.0355	18.0206	2.151e-05	0.0398669	0.235471	0.8656
RETN	Gestational hypertension	rs7251743	19	7636874	C	T	0.0559	0.012	21.7001	3.371e-06	-0.0025946	0.0201878	0.8977
SCF	Gestational hypertension	rs117195291	12	88959000	C	T	0.1645	0.0362	20.6497	5.485e-06	-0.0086171	0.0459459	0.8512
SELE	Gestational hypertension	rs17603776	1	169856661	A	G	0.1222	0.0272	20.1839	7.305e-06	-0.0402137	0.0346419	0.2457
SELE	Gestational hypertension	rs4656195	1	169727175	C	T	-0.0701	0.0137	26.1815	3.297e-07	-0.0006744	0.0219364	0.9755
SELE	Gestational hypertension	rs4656710	1	169723387	C	T	-0.1051	0.0102	106.171	8.129e-25	0.0318159	0.0178309	0.07437
SELE	Gestational hypertension	rs5353	1	169702974	C	T	-0.0581	0.0107	29.4839	5.59e-08	0.006853	0.0179608	0.7028
SELE	Gestational hypertension	rs6691453	1	169655079	A	G	-0.0438	0.01	19.1844	1.126e-05	0.031873	0.0177099	0.0719
SELE	Gestational hypertension	rs6704382	1	169759370	A	G	-0.0582	0.0095	37.5317	8.069e-10	0.0120109	0.0168328	0.4755
SELE	Gestational hypertension	rs7526113	1	169768981	A	G	-0.0842	0.0149	31.9339	1.539e-08	0.0208343	0.0250491	0.4056
SELE	Gestational hypertension	rs7531806	1	169651044	A	G	-0.0507	0.0102	24.7067	7.576e-07	0.0102933	0.0168138	0.5404
SIRT2	Gestational hypertension	rs117080893	19	39299312	A	G	-0.1506	0.0343	19.278	1.126e-05	0.0292595	0.0549915	0.5947
SIRT2	Gestational hypertension	rs146398048	19	39416403	A	G	-0.62	0.0638	94.437	2.61e-22	-0.0582434	0.0853121	0.4948
SIRT2	Gestational hypertension	rs73539670	19	39377493	A	G	-0.0919	0.0236	15.1638	9.984e-05	0.0022129	0.0307875	0.9427
SIRT2	Gestational hypertension	rs79632217	19	39528807	A	G	-0.1514	0.0293	26.7003	2.376e-07	-0.000458	0.0351295	0.9896
SPON1	Gestational hypertension	rs10766173	11	14232671	A	G	-0.0623	0.0115	29.3481	6.125e-08	-0.0176238	0.0169007	0.2971
SPON1	Gestational hypertension	rs10832172	11	14072410	C	T	0.229	0.0111	425.623	6.2e-94	0.0216511	0.0169932	0.2026
SPON1	Gestational hypertension	rs10832176	11	14090984	C	T	0.1665	0.012	192.516	1.461e-43	0.0469363	0.0177674	0.008249
SPON1	Gestational hypertension	rs11023085	11	14106028	C	T	0.185	0.0245	57.0179	4.825e-14	-0.0153889	0.0362272	0.671
SPON1	Gestational hypertension	rs11023091	11	14122134	G	T	-0.1834	0.0128	205.295	2.497e-46	-0.0260947	0.0175051	0.136
SPON1	Gestational hypertension	rs11023152	11	14248671	A	G	0.0643	0.0155	17.2091	3.235e-05	-0.0287055	0.0271572	0.2905
SPON1	Gestational hypertension	rs11023159	11	14262063	C	T	-0.1454	0.0364	15.9561	6.368e-05	-0.0318659	0.0456675	0.4853
SPON1	Gestational hypertension	rs11023166	11	14285307	A	G	0.0919	0.0149	38.0416	7.306e-10	-0.013584	0.0207034	0.5117
SPON1	Gestational hypertension	rs113118606	11	14122813	A	G	-0.1265	0.015	71.1211	2.699e-17	-0.0149284	0.0209418	0.4759
SPON1	Gestational hypertension	rs113137180	11	14034028	G	T	0.1276	0.0214	35.5528	2.608e-09	0.0149546	0.0349982	0.6692
SPON1	Gestational hypertension	rs113897588	11	14111683	A	C	-0.2153	0.0487	19.5448	9.766e-06	-0.0099003	0.0345875	0.7747
SPON1	Gestational hypertension	rs11511855	11	14196091	G	T	-0.1573	0.033	22.7211	1.858e-06	0.330033	0.133142	0.01318
SPON1	Gestational hypertension	rs116890427	11	14009214	A	G	-0.2304	0.0444	26.9277	2.123e-07	-0.0139623	0.0459137	0.7611
SPON1	Gestational hypertension	rs11823816	11	14187852	A	G	-0.0843	0.0139	36.7812	1.253e-09	0.0084628	0.0225231	0.7071
SPON1	Gestational hypertension	rs12419533	11	14447443	A	G	0.075	0.0179	17.5556	2.832e-05	0.0253716	0.0255108	0.32
SPON1	Gestational hypertension	rs139451525	11	14409448	A	G	0.3667	0.083	19.5194	9.907e-06	-0.0462761	0.110562	0.6755
SPON1	Gestational hypertension	rs143437006	11	14116976	A	AG	0.256	0.0448	32.6531	1.089e-08	0.691343	0.523259	0.1864
SPON1	Gestational hypertension	rs147131410	11	14260935	C	T	0.2376	0.041	33.5834	6.865e-09	-0.0050432	0.0474101	0.9153
SPON1	Gestational hypertension	rs147184449	11	14011818	A	G	-0.087	0.0211	17.001	3.616e-05	0.0323321	0.0335363	0.335
SPON1	Gestational hypertension	rs147948877	11	14020293	T	TG	0.3178	0.0596	28.4325	9.704e-08	-0.041212	0.0582281	0.4791
SPON1	Gestational hypertension	rs1507528	11	13950308	A	G	-0.0696	0.0121	33.0863	8.227e-09	0.0044746	0.0169264	0.7915
SPON1	Gestational hypertension	rs1528648	11	14139686	A	G	-0.0991	0.0136	53.0969	3.503e-13	-0.0054472	0.0193336	0.7781
SPON1	Gestational hypertension	rs1528654	11	14127493	A	G	-0.1296	0.0125	107.495	3.213e-25	-0.0429955	0.0170252	0.01156
SPON1	Gestational hypertension	rs182805194	11	14181708	C	T	-0.7345	0.1834	16.0393	6.183e-05	0.266032	0.184217	0.1487
SPON1	Gestational hypertension	rs184484812	11	14261087	C	T	-0.4079	0.1009	16.3427	5.295e-05	-0.0466268	0.0738263	0.5277
SPON1	Gestational hypertension	rs186895917	11	14283455	A	G	-0.4062	0.1011	16.1428	5.838e-05	-0.0257088	0.0753804	0.7331
SPON1	Gestational hypertension	rs1881517	11	14050280	A	G	-0.3205	0.0558	32.9904	9.013e-09	-0.0065158	0.0381536	0.8644
SPON1	Gestational hypertension	rs2697826	11	14089440	A	G	0.1118	0.0146	58.6378	2.261e-14	-0.0297314	0.0249587	0.2336
SPON1	Gestational hypertension	rs2697844	11	14000241	A	C	-0.1917	0.0122	246.902	2.819e-55	-0.013733	0.0172039	0.4247
SPON1	Gestational hypertension	rs2697846	11	14002819	G	T	-0.1983	0.012	273.076	4.581e-61	-0.0283745	0.0176776	0.1085
SPON1	Gestational hypertension	rs4756781	11	14254570	G	T	0.0831	0.0142	34.2472	4.259e-09	-0.0495124	0.020787	0.01722
SPON1	Gestational hypertension	rs555787675	11	14121220	G	GT	0.496	0.1152	18.5378	1.671e-05	0.0948166	0.13163	0.4713
SPON1	Gestational hypertension	rs61883790	11	14162245	C	T	0.269	0.0527	26.0545	3.34e-07	0.0208444	0.0624335	0.7385
SPON1	Gestational hypertension	rs7106953	11	14251462	A	C	0.1056	0.0113	87.3315	9.288e-21	0.0124699	0.0551671	0.8212
SPON1	Gestational hypertension	rs72856959	11	14024651	A	C	0.3584	0.0714	25.1965	5.128e-07	-0.0167614	0.0680131	0.8053
SPON1	Gestational hypertension	rs72858657	11	14128767	C	T	0.1565	0.0363	18.5873	1.659e-05	-0.0160109	0.0455409	0.7252
SPON1	Gestational hypertension	rs72873110	11	13980960	C	T	0.0969	0.0184	27.734	1.316e-07	-0.015936	0.0268222	0.5524
SPON1	Gestational hypertension	rs77508989	11	14127172	A	G	-0.2243	0.0466	23.1679	1.491e-06	-0.0204082	0.0520183	0.6948
SPON1	Gestational hypertension	rs78196598	11	13970800	A	G	-0.0706	0.0162	18.9924	1.253e-05	-0.0016671	0.0220946	0.9399
SPON1	Gestational hypertension	rs78507661	11	13955332	A	G	-0.0931	0.0195	22.7945	1.813e-06	0.0167113	0.022215	0.4519
SPON1	Gestational hypertension	rs7948160	11	14261886	A	G	-0.0581	0.0134	18.7993	1.498e-05	-0.0151961	0.0205547	0.4597
SPON1	Gestational hypertension	rs7949801	11	14440105	C	T	0.0583	0.0126	21.409	3.962e-06	0.0074821	0.0178456	0.675
ST2	Gestational hypertension	rs10172039	2	102738785	A	C	0.0995	0.0119	69.9121	4.771e-17	-0.0010282	0.0201525	0.9593
ST2	Gestational hypertension	rs10181869	2	102801852	A	C	0.1028	0.0104	97.7056	3.113e-23	-0.0034219	0.0175347	0.8453
ST2	Gestational hypertension	rs10186746	2	102866377	A	G	-0.0571	0.0098	33.9485	5.62e-09	0.0162477	0.0170494	0.3406
ST2	Gestational hypertension	rs10193485	2	103089573	C	T	0.1813	0.0103	309.828	1.803e-69	-0.0028408	0.0179334	0.8741
ST2	Gestational hypertension	rs10208293	2	102966310	A	G	0.2856	0.0104	754.136	5.27e-166	0.0002824	0.0187606	0.988
ST2	Gestational hypertension	rs1041973	2	102955468	A	C	-0.1673	0.0111	227.167	1.323e-51	-0.0286686	0.0199298	0.1503
ST2	Gestational hypertension	rs111267215	2	102840068	A	G	-0.4047	0.0581	48.5193	3.38e-12	-0.199339	0.093378	0.03278
ST2	Gestational hypertension	rs111970215	2	102958718	A	G	-0.5366	0.1094	24.0584	9.261e-07	0.165525	0.125942	0.1887
ST2	Gestational hypertension	rs112254084	2	102885016	A	C	0.3819	0.043	78.8792	7.009e-19	0.0312861	0.0569747	0.5829
ST2	Gestational hypertension	rs112505882	2	103109863	A	G	0.0722	0.0169	18.2516	2.019e-05	-0.0459876	0.0304555	0.131
ST2	Gestational hypertension	rs112883448	2	103157493	A	G	-0.3519	0.026	183.186	1.183e-41	0.0030467	0.0357041	0.932
ST2	Gestational hypertension	rs114003263	2	103002194	A	G	0.3953	0.0514	59.1463	1.535e-14	0.0789204	0.0813945	0.3322
ST2	Gestational hypertension	rs11465564	2	102977372	A	C	-0.3302	0.0389	72.0535	2.252e-17	-0.0083372	0.0597252	0.889
ST2	Gestational hypertension	rs11465638	2	102998614	G	T	0.3365	0.0326	106.545	5.779e-25	0.0773684	0.0368963	0.036
ST2	Gestational hypertension	rs11465677	2	103035764	A	G	-0.3724	0.0299	155.123	1.542e-35	0.0286857	0.0453225	0.5268
ST2	Gestational hypertension	rs11465680	2	103036740	A	C	-0.4977	0.0806	38.1299	6.535e-10	-0.0593634	0.119874	0.6204
ST2	Gestational hypertension	rs11465697	2	103053385	C	T	-0.4589	0.044	108.775	1.696e-25	-0.028229	0.0687731	0.6815
ST2	Gestational hypertension	rs115184912	2	103090725	A	G	-1.3	0.1546	70.7079	4.091e-17	0.319027	0.181522	0.07883
ST2	Gestational hypertension	rs115532730	2	102994531	C	T	0.3628	0.0764	22.5501	2.052e-06	-0.282269	0.152518	0.06421
ST2	Gestational hypertension	rs115725707	2	103055859	A	G	-0.7311	0.142	26.508	2.636e-07	-0.154078	0.11965	0.1978
ST2	Gestational hypertension	rs115725744	2	103088622	A	G	0.3331	0.0201	274.636	2.022e-61	-0.0181657	0.0456116	0.6904
ST2	Gestational hypertension	rs115860741	2	102742946	A	G	-0.3672	0.0441	69.3311	8.132e-17	0.0654586	0.0566472	0.2479
ST2	Gestational hypertension	rs116131037	2	102991422	C	T	0.5791	0.0951	37.0805	1.149e-09	0.0273198	0.0949157	0.7735
ST2	Gestational hypertension	rs11693697	2	102915662	C	T	-0.2314	0.0125	342.694	2.37e-76	0.002869	0.0207152	0.8898
ST2	Gestational hypertension	rs12470867	2	102926366	A	G	-0.5263	0.0099	2826.16	1e-200	-0.0152924	0.0288167	0.5956
ST2	Gestational hypertension	rs12618571	2	102767192	A	G	-0.3252	0.0139	547.358	2.13e-120	-0.0032018	0.0313925	0.9188
ST2	Gestational hypertension	rs12712158	2	103166298	C	T	-0.2223	0.0102	474.984	1.6e-105	0.0070873	0.0184514	0.7009
ST2	Gestational hypertension	rs12998609	2	102868904	A	G	-0.8535	0.0373	523.588	1.25e-115	-0.0066001	0.0719423	0.9269
ST2	Gestational hypertension	rs13000909	2	102728136	A	G	-0.1514	0.0115	173.323	1.19e-39	-0.0146376	0.0206889	0.4792
ST2	Gestational hypertension	rs13006559	2	102907630	C	T	-0.2605	0.0101	665.231	3.62e-146	0.0062949	0.0189274	0.7395
ST2	Gestational hypertension	rs13016771	2	102959080	A	G	-0.4724	0.0152	965.901	1e-200	-0.0443858	0.0357036	0.2138
ST2	Gestational hypertension	rs13034466	2	102921230	A	G	-1.0653	0.0307	1204.11	1e-200	-0.010072	0.0608139	0.8685
ST2	Gestational hypertension	rs13412124	2	103064190	G	T	-0.1441	0.0237	36.9685	1.22e-09	-0.0601212	0.175455	0.7319
ST2	Gestational hypertension	rs138360799	2	102997175	A	G	0.498	0.1057	22.1977	2.477e-06	-0.0934466	0.106597	0.3807
ST2	Gestational hypertension	rs138538820	2	102945136	A	G	-0.9153	0.1519	36.3088	1.667e-09	-0.188332	0.376209	0.6167
ST2	Gestational hypertension	rs138892317	2	102965608	A	G	-0.4732	0.0712	44.1702	2.965e-11	0.123158	0.0660243	0.06213
ST2	Gestational hypertension	rs139993596	2	103084530	A	G	0.3986	0.059	45.6426	1.373e-11	-0.0310654	0.107341	0.7723
ST2	Gestational hypertension	rs140180328	2	102916671	A	G	0.6017	0.0833	52.1759	5.184e-13	0.0225333	0.102535	0.8261
ST2	Gestational hypertension	rs140293617	2	103048836	A	C	-0.5607	0.1149	23.8134	1.054e-06	0.150226	0.265533	0.5716
ST2	Gestational hypertension	rs140673509	2	102877512	C	T	-0.4584	0.1009	20.6399	5.507e-06	-0.0832147	0.152397	0.585
ST2	Gestational hypertension	rs140879872	2	102929496	C	T	0.5091	0.0463	120.905	4.197e-28	0.057347	0.0591091	0.332
ST2	Gestational hypertension	rs141408134	2	103051781	A	G	0.3673	0.0331	123.136	1.197e-28	0.055643	0.037214	0.1349
ST2	Gestational hypertension	rs141579878	2	102971708	A	G	0.5442	0.0976	31.0898	2.479e-08	-0.231544	0.209148	0.2683
ST2	Gestational hypertension	rs1420091	2	102917234	C	T	-0.5543	0.0088	3967.57	1e-200	-0.0009988	0.0167499	0.9525
ST2	Gestational hypertension	rs144270173	2	103151328	G	T	-0.6306	0.1254	25.2879	4.93e-07	-0.0223899	0.0740072	0.7622
ST2	Gestational hypertension	rs144641193	2	102945121	A	C	-0.3585	0.0152	556.277	1.61e-122	-0.0043378	0.0309659	0.8886
ST2	Gestational hypertension	rs144810861	2	102742249	C	T	-0.3822	0.0914	17.4859	2.877e-05	-0.0853312	0.253778	0.7367
ST2	Gestational hypertension	rs146895135	2	102985536	A	C	0.5102	0.0735	48.1844	3.876e-12	0.113565	0.121294	0.3491
ST2	Gestational hypertension	rs147189501	2	102873354	A	G	-0.4931	0.065	57.5497	3.358e-14	0.29486	0.199416	0.1392
ST2	Gestational hypertension	rs148763519	2	103067379	A	C	-1.5275	0.2445	39.0306	4.151e-10	0.0783028	0.118888	0.5101
ST2	Gestational hypertension	rs149684317	2	103055974	A	G	-0.4678	0.0992	22.2381	2.436e-06	0.109882	0.127705	0.3895
ST2	Gestational hypertension	rs149717271	2	102988267	A	G	-0.4761	0.0734	42.0731	8.886e-11	0.022795	0.131822	0.8627
ST2	Gestational hypertension	rs150087481	2	102906892	A	G	0.2874	0.0344	69.8002	6.834e-17	0.0108354	0.054008	0.841
ST2	Gestational hypertension	rs150212986	2	103093574	A	C	0.3637	0.0924	15.4933	8.336e-05	-0.0121967	0.197131	0.9507
ST2	Gestational hypertension	rs150946191	2	102732488	G	T	-0.3544	0.0337	110.593	8.17e-26	-0.0152008	0.056073	0.7863
ST2	Gestational hypertension	rs1558643	2	102731691	C	T	-0.077	0.0099	60.4938	6.794e-15	0.0133705	0.0176968	0.4499
ST2	Gestational hypertension	rs181156130	2	103078908	A	C	0.6687	0.1343	24.7919	6.389e-07	0.0445257	0.369396	0.9041
ST2	Gestational hypertension	rs181591662	2	102885986	A	G	-0.4062	0.0546	55.3471	9.688e-14	-0.0346097	0.0750747	0.6448
ST2	Gestational hypertension	rs183102794	2	103103389	C	T	-0.3788	0.0794	22.7603	1.816e-06	0.149561	0.217698	0.4921
ST2	Gestational hypertension	rs183362292	2	103006340	C	T	-0.5274	0.1071	24.2494	8.397e-07	-0.0007783	0.0725308	0.9914
ST2	Gestational hypertension	rs183935169	2	103072958	C	T	-0.5034	0.0486	107.289	3.847e-25	-0.0452853	0.0650596	0.4864
ST2	Gestational hypertension	rs185200821	2	102900068	A	G	-0.5214	0.1111	22.0249	2.685e-06	-0.171832	0.155089	0.2679
ST2	Gestational hypertension	rs186300704	2	103051666	C	T	-0.5616	0.1417	15.7078	7.418e-05	0.0267649	0.051675	0.6045
ST2	Gestational hypertension	rs186806062	2	102784003	A	G	-0.2094	0.0419	24.9761	5.905e-07	-0.0553648	0.100176	0.5805
ST2	Gestational hypertension	rs187752014	2	103073216	A	G	-0.3604	0.0712	25.6218	4.185e-07	-0.0766671	0.148841	0.6065
ST2	Gestational hypertension	rs189708247	2	103133364	A	G	-0.327	0.0586	31.1387	2.47e-08	0.0256056	0.0901231	0.7763
ST2	Gestational hypertension	rs191359875	2	102956932	A	G	-0.6484	0.1037	39.0957	4.072e-10	0.0823732	0.110623	0.4565
ST2	Gestational hypertension	rs1921622	2	102966067	A	G	-0.3582	0.0093	1483.49	1e-200	0.0268297	0.0165986	0.106
ST2	Gestational hypertension	rs192299668	2	103069515	A	G	-0.3355	0.0852	15.5062	8.172e-05	-0.0850429	0.106668	0.4253
ST2	Gestational hypertension	rs192665749	2	102851823	A	G	-0.3473	0.0699	24.6863	6.629e-07	0.0785427	0.109722	0.4741
ST2	Gestational hypertension	rs192979266	2	102972203	A	G	0.4788	0.0849	31.8048	1.715e-08	-0.141374	0.174172	0.417
ST2	Gestational hypertension	rs200539763	2	103053297	A	G	-0.5405	0.0473	130.578	3.224e-30	-0.247873	0.217805	0.2551
ST2	Gestational hypertension	rs201484326	2	102748689	T	TG	0.3315	0.0849	15.2459	9.489e-05	0.0515033	0.125722	0.6821
ST2	Gestational hypertension	rs201957135	2	102824142	A	AAGGTGTGC	-0.3938	0.0347	128.793	6.591e-30	0.0180012	0.0386588	0.6415
ST2	Gestational hypertension	rs2041747	2	102788409	A	G	-0.2675	0.027	98.1567	4.59e-23	0.0516565	0.0597536	0.3873
ST2	Gestational hypertension	rs2241131	2	102804041	A	C	-0.0808	0.0108	55.9726	8.093e-14	0.0094191	0.0182186	0.6052
ST2	Gestational hypertension	rs2241132	2	102804035	A	C	-0.2135	0.0134	253.855	3.313e-57	-0.0368224	0.0243824	0.131
ST2	Gestational hypertension	rs3171845	2	102791381	A	G	-0.1032	0.0163	40.0852	2.267e-10	-0.0088297	0.0290911	0.7615
ST2	Gestational hypertension	rs34376156	2	102841090	G	T	0.4155	0.0801	26.9077	2.115e-07	-0.229063	0.158728	0.149
ST2	Gestational hypertension	rs34542788	2	102834830	C	T	-0.4288	0.0659	42.3388	7.769e-11	0.0348811	0.0960134	0.7164
ST2	Gestational hypertension	rs34975131	2	102844393	A	G	-0.6267	0.1251	25.096	5.503e-07	-0.850866	0.313364	0.006622
ST2	Gestational hypertension	rs36036501	2	102853165	G	T	0.0842	0.0166	25.7281	3.977e-07	-0.0087687	0.0334472	0.7932
ST2	Gestational hypertension	rs3755285	2	102844020	C	T	-0.23	0.0109	445.249	1.32e-98	-0.0234934	0.0192257	0.2217
ST2	Gestational hypertension	rs3771157	2	103013432	A	C	-0.4113	0.0291	199.771	2.122e-45	-0.0001934	0.039655	0.9961
ST2	Gestational hypertension	rs3771184	2	102842952	A	G	-0.1183	0.0136	75.6644	3.729e-18	-0.016216	0.0244964	0.508
ST2	Gestational hypertension	rs3917246	2	102775164	C	T	-0.1058	0.0114	86.1314	1.468e-20	0.0376486	0.0236874	0.112
[truncated: 2,574 more rows]

## Sheet: eTable 8
eTable 8. Associations of genetically predicted protein levels with gestational hypertension in primary cis-MR analyses.
Protein (exposure)	Genetic variants	β	95% CI (β)	OR	95% CI (OR)	Unadjusted P-value	FDR-adjusted P-value	Statistically significant
ADM	15	-0.096	-0.273 to 0.08	0.91	0.76 to 1.08	0.283619	0.760486	FALSE
AGRP	4	0.056	-0.119 to 0.231	1.06	0.89 to 1.26	0.5284	0.882739	FALSE
Beta-NGF	2	0.199	-0.152 to 0.55	1.22	0.86 to 1.73	0.266197	0.744036	FALSE
CA-125	13	0.051	-0.075 to 0.177	1.05	0.93 to 1.19	0.42659	0.841331	FALSE
CASP-8	6	0.036	-0.279 to 0.351	1.04	0.76 to 1.42	0.822094	0.956864	FALSE
CCL20	6	-0.224	-0.482 to 0.033	0.8	0.62 to 1.03	0.0871787	0.414104	FALSE
CCL3	54	-0.038	-0.112 to 0.036	0.96	0.89 to 1.04	0.311208	0.760486	FALSE
CCL4	34	-0.112	-0.187 to -0.037	0.89	0.83 to 0.96	0.00350727	0.0415027	TRUE
CD40	66	-0.171	-0.258 to -0.083	0.84	0.77 to 0.92	0.000127485	0.00201142	TRUE
CHI3L1	73	0.017	-0.024 to 0.058	1.02	0.98 to 1.06	0.414221	0.828443	FALSE
CSF-1	24	-0.14	-0.317 to 0.036	0.87	0.73 to 1.04	0.118164	0.479408	FALSE
CSTB	87	0.002	-0.055 to 0.059	1	0.95 to 1.06	0.952049	0.986796	FALSE
CTSD	84	0.051	-0.021 to 0.124	1.05	0.98 to 1.13	0.162351	0.587658	FALSE
CTSL1	9	0.019	-0.207 to 0.246	1.02	0.81 to 1.28	0.866168	0.965185	FALSE
CX3CL1	33	-0.027	-0.161 to 0.106	0.97	0.85 to 1.11	0.688312	0.956864	FALSE
CXCL1	23	0.008	-0.098 to 0.115	1.01	0.91 to 1.12	0.882184	0.965185	FALSE
CXCL16	30	0.129	-0.022 to 0.281	1.14	0.98 to 1.32	0.0942523	0.418244	FALSE
CXCL6	50	0.029	-0.032 to 0.091	1.03	0.97 to 1.1	0.350558	0.782137	FALSE
Dkk-1	7	0.016	-0.272 to 0.305	1.02	0.76 to 1.36	0.912201	0.967162	FALSE
ECP	21	0.094	0.056 to 0.133	1.1	1.06 to 1.14	1.35006e-06	3.83418e-05	TRUE
EGF	3	0.04	-0.196 to 0.277	1.04	0.82 to 1.32	0.737324	0.956864	FALSE
EN-RAGE	8	0.073	-0.121 to 0.267	1.08	0.89 to 1.31	0.458635	0.855405	FALSE
ESM-1	4	-0.203	-0.405 to -0.001	0.82	0.67 to 1	0.048354	0.347581	FALSE
FABP4	6	-0.154	-0.446 to 0.138	0.86	0.64 to 1.15	0.300551	0.760486	FALSE
FAS	37	-0.012	-0.119 to 0.094	0.99	0.89 to 1.1	0.820745	0.956864	FALSE
FGF-23	6	-0.071	-0.387 to 0.245	0.93	0.68 to 1.28	0.660696	0.947665	FALSE
FS	13	0.053	-0.225 to 0.331	1.05	0.8 to 1.39	0.709987	0.956864	FALSE
GAL	1	0.023	-0.55 to 0.595	1.02	0.58 to 1.81	0.938462	1	FALSE
GDF-15	36	-0.06	-0.217 to 0.096	0.94	0.8 to 1.1	0.449454	0.855405	FALSE
GH	1	-0.011	-0.208 to 0.186	0.99	0.81 to 1.2	0.910331	1	FALSE
Gal-3	46	-0.112	-0.179 to -0.045	0.89	0.84 to 0.96	0.00109514	0.0141373	TRUE
HSP27	46	0.052	-0.02 to 0.123	1.05	0.98 to 1.13	0.156105	0.583339	FALSE
IL-18	16	0.022	-0.134 to 0.177	1.02	0.87 to 1.19	0.786479	0.956864	FALSE
IL-1ra	41	0.018	-0.101 to 0.137	1.02	0.9 to 1.15	0.765964	0.956864	FALSE
IL-6ra	133	-0.021	-0.043 to 0.002	0.98	0.96 to 1	0.0705459	0.372004	FALSE
IL-8	5	-0.044	-0.336 to 0.249	0.96	0.71 to 1.28	0.769447	0.956864	FALSE
IL16	30	-0.007	-0.082 to 0.067	0.99	0.92 to 1.07	0.850877	0.963497	FALSE
KIM-1	98	-0.092	-0.133 to -0.051	0.91	0.88 to 0.95	1.08314e-05	0.000232047	TRUE
KLK6	11	0.067	-0.108 to 0.242	1.07	0.9 to 1.27	0.455811	0.855405	FALSE
LEP	2	-0.17	-0.623 to 0.284	0.84	0.54 to 1.33	0.463167	0.855405	FALSE
LOX-1	6	-0.017	-0.344 to 0.31	0.98	0.71 to 1.36	0.919485	0.967162	FALSE
MCP-1	7	0.056	-0.346 to 0.458	1.06	0.71 to 1.58	0.785247	0.956864	FALSE
MMP-1	107	-0.045	-0.09 to 0.001	0.96	0.91 to 1	0.0544117	0.351203	FALSE
MMP-10	78	0.019	-0.046 to 0.084	1.02	0.96 to 1.09	0.560697	0.899564	FALSE
MMP-12	101	-0.091	-0.124 to -0.058	0.91	0.88 to 0.94	9.51152e-08	3.37659e-06	TRUE
MMP-3	117	0.022	-0.012 to 0.056	1.02	0.99 to 1.06	0.205579	0.678889	FALSE
MMP-7	34	0.032	-0.061 to 0.126	1.03	0.94 to 1.13	0.495388	0.86951	FALSE
MPO	23	0.061	-0.042 to 0.163	1.06	0.96 to 1.18	0.248297	0.719554	FALSE
NT-proBNP	20	-0.405	-0.589 to -0.221	0.67	0.55 to 0.8	1.67748e-05	0.000297753	TRUE
OPG	33	0.039	-0.094 to 0.172	1.04	0.91 to 1.19	0.562845	0.899564	FALSE
PAPPA	5	0.04	-0.34 to 0.42	1.04	0.71 to 1.52	0.836621	0.959248	FALSE
PAR-1	19	0.003	-0.203 to 0.209	1	0.82 to 1.23	0.976573	0.988461	FALSE
PSGL-1	24	0.037	0.003 to 0.072	1.04	1 to 1.07	0.0317204	0.264958	FALSE
PTX3	8	0.056	-0.19 to 0.303	1.06	0.83 to 1.35	0.654457	0.947665	FALSE
PlGF	11	-0.036	-0.274 to 0.202	0.96	0.76 to 1.22	0.767683	0.956864	FALSE
RAGE	25	0.151	-0.07 to 0.372	1.16	0.93 to 1.45	0.180665	0.625719	FALSE
REN	12	0.136	0.001 to 0.272	1.15	1 to 1.31	0.0489551	0.347581	FALSE
RETN	24	0.027	-0.079 to 0.132	1.03	0.92 to 1.14	0.622335	0.930228	FALSE
SCF	1	-0.052	-0.6 to 0.495	0.95	0.55 to 1.64	0.85123	1	FALSE
SELE	8	-0.22	-0.511 to 0.071	0.8	0.6 to 1.07	0.138761	0.547336	FALSE
SIRT2	4	0.085	-0.174 to 0.343	1.09	0.84 to 1.41	0.52235	0.882739	FALSE
SPON1	42	-0.009	-0.126 to 0.109	0.99	0.88 to 1.12	0.88362	0.965185	FALSE
ST2	117	-0.204	-0.222 to -0.187	0.82	0.8 to 0.83	5.84992e-119	8.30688e-117	TRUE
TIE2	61	-0.058	-0.155 to 0.039	0.94	0.86 to 1.04	0.243871	0.719554	FALSE
TM	45	-0.005	-0.081 to 0.072	1	0.92 to 1.07	0.905911	0.967162	FALSE
TNF-R1	2	-0.072	-0.571 to 0.427	0.93	0.56 to 1.53	0.777489	0.956864	FALSE
TNF-R2	10	0.057	-0.206 to 0.32	1.06	0.81 to 1.38	0.671772	0.952669	FALSE
TNFSF14	32	-0.109	-0.195 to -0.023	0.9	0.82 to 0.98	0.013145	0.12444	FALSE
TRAIL	15	-0.025	-0.202 to 0.151	0.98	0.82 to 1.16	0.777966	0.956864	FALSE
TRAIL-R2	36	-0.028	-0.113 to 0.058	0.97	0.89 to 1.06	0.521884	0.882739	FALSE
TRANCE	11	0.152	-0.181 to 0.485	1.16	0.83 to 1.62	0.369744	0.782137	FALSE
U-PAR	15	0.057	-0.255 to 0.369	1.06	0.77 to 1.45	0.718869	0.956864	FALSE
VEGF-A	27	-0.021	-0.093 to 0.05	0.98	0.91 to 1.05	0.563811	0.899564	FALSE
hK11	17	0.016	-0.049 to 0.081	1.02	0.95 to 1.08	0.639643	0.943173	FALSE
t-PA	1	0.602	-0.319 to 1.522	1.83	0.73 to 4.58	0.20009	1	FALSE
All analyses represent cis-Mendelian randomization (MR) analyses performed using the inverse-variance-weighted (IVW) method (for instruments with two or more variants) or the Wald ratio method (for instruments with a single variant). Genetic instruments were constructed using cis-variants associated with circulating protein levels at P<1×10-4 that were clumped at R²<0.4. Two-sided P<0.05 was used…

## Sheet: eTable 9
eTable 9. Associations of genetically predicted protein levels with preeclampsia in primary cis-MR analyses.
Protein (exposure)	Genetic variants	β	95% CI (β)	OR	95% CI (OR)	Unadjusted P-value	FDR-adjusted P-value	Statistically significant
ADM	15	0.149	-0.033 to 0.331	1.16	0.97 to 1.39	0.109409	0.456942	FALSE
AGRP	4	0.119	-0.081 to 0.319	1.13	0.92 to 1.38	0.243353	0.719554	FALSE
Beta-NGF	2	0.113	-0.153 to 0.379	1.12	0.86 to 1.46	0.404898	0.821365	FALSE
CA-125	13	0.087	-0.016 to 0.19	1.09	0.98 to 1.21	0.0978841	0.421198	FALSE
CASP-8	6	0.02	-0.168 to 0.207	1.02	0.85 to 1.23	0.837653	0.959248	FALSE
CCL20	6	-0.217	-0.437 to 0.003	0.8	0.65 to 1	0.0536168	0.351203	FALSE
CCL3	54	-0.008	-0.076 to 0.06	0.99	0.93 to 1.06	0.82184	0.956864	FALSE
CCL4	34	-0.003	-0.078 to 0.071	1	0.92 to 1.07	0.929639	0.970652	FALSE
CD40	66	0.017	-0.043 to 0.077	1.02	0.96 to 1.08	0.583774	0.899771	FALSE
CHI3L1	74	0.032	-0.002 to 0.065	1.03	1 to 1.07	0.0621431	0.36768	FALSE
CSF-1	24	-0.008	-0.167 to 0.151	0.99	0.85 to 1.16	0.918238	0.967162	FALSE
CSTB	87	-0.071	-0.11 to -0.032	0.93	0.9 to 0.97	0.000326225	0.00463239	TRUE
CTSD	84	0.007	-0.045 to 0.058	1.01	0.96 to 1.06	0.799783	0.956864	FALSE
CTSL1	9	0.053	-0.13 to 0.235	1.05	0.88 to 1.26	0.571637	0.899771	FALSE
CX3CL1	33	-0.06	-0.158 to 0.038	0.94	0.85 to 1.04	0.230548	0.711691	FALSE
CXCL1	23	0.022	-0.06 to 0.105	1.02	0.94 to 1.11	0.595623	0.899771	FALSE
CXCL16	30	-0.078	-0.225 to 0.07	0.92	0.8 to 1.07	0.304073	0.760486	FALSE
CXCL6	50	0.004	-0.046 to 0.054	1	0.96 to 1.06	0.870602	0.965185	FALSE
Dkk-1	7	0.037	-0.221 to 0.294	1.04	0.8 to 1.34	0.77965	0.956864	FALSE
ECP	21	0.124	0.08 to 0.169	1.13	1.08 to 1.18	5.0811e-08	2.40505e-06	TRUE
EGF	3	-0.179	-0.363 to 0.006	0.84	0.7 to 1.01	0.0576332	0.355823	FALSE
EN-RAGE	8	-0.003	-0.19 to 0.185	1	0.83 to 1.2	0.9775	0.988461	FALSE
ESM-1	4	-0.087	-0.254 to 0.08	0.92	0.78 to 1.08	0.307441	0.760486	FALSE
FABP4	6	0.099	-0.248 to 0.446	1.1	0.78 to 1.56	0.576753	0.899771	FALSE
FAS	37	-0.001	-0.109 to 0.107	1	0.9 to 1.11	0.984557	0.988461	FALSE
FGF-23	6	-0.142	-0.456 to 0.172	0.87	0.63 to 1.19	0.374544	0.782137	FALSE
FS	13	-0.139	-0.349 to 0.072	0.87	0.71 to 1.07	0.196902	0.665715	FALSE
GAL	1	-0.138	-0.554 to 0.278	0.87	0.57 to 1.32	0.514396	1	FALSE
GDF-15	36	0.086	-0.031 to 0.203	1.09	0.97 to 1.23	0.149812	0.574955	FALSE
GH	1	-0.26	-0.468 to -0.051	0.77	0.63 to 0.95	0.0146791	0.117433	FALSE
Gal-3	46	-0.021	-0.082 to 0.04	0.98	0.92 to 1.04	0.501117	0.86951	FALSE
HSP27	46	0.103	0.057 to 0.149	1.11	1.06 to 1.16	1.14389e-05	0.000232047	TRUE
IL-18	17	0.041	-0.079 to 0.161	1.04	0.92 to 1.17	0.502112	0.86951	FALSE
IL-1ra	41	-0.035	-0.136 to 0.065	0.97	0.87 to 1.07	0.490055	0.86951	FALSE
IL-6ra	134	0.02	-0.001 to 0.042	1.02	1 to 1.04	0.0654663	0.371849	FALSE
IL-8	5	-0.002	-0.205 to 0.202	1	0.81 to 1.22	0.988461	0.988461	FALSE
IL16	30	-0.029	-0.09 to 0.031	0.97	0.91 to 1.03	0.343426	0.782137	FALSE
KIM-1	98	-0.057	-0.099 to -0.015	0.94	0.91 to 0.99	0.00798696	0.0810106	FALSE
KLK6	11	0.059	-0.077 to 0.196	1.06	0.93 to 1.22	0.393231	0.809257	FALSE
LEP	2	0.178	-0.171 to 0.527	1.19	0.84 to 1.69	0.317597	0.760486	FALSE
LOX-1	6	0.054	-0.292 to 0.4	1.06	0.75 to 1.49	0.760691	0.956864	FALSE
MCP-1	7	-0.194	-0.507 to 0.118	0.82	0.6 to 1.13	0.222267	0.701377	FALSE
MMP-1	107	0.039	-0.003 to 0.08	1.04	1 to 1.08	0.0707331	0.372004	FALSE
MMP-10	78	0.055	-0.008 to 0.118	1.06	0.99 to 1.13	0.0894675	0.414104	FALSE
MMP-12	101	-0.017	-0.05 to 0.015	0.98	0.95 to 1.02	0.297847	0.760486	FALSE
MMP-3	117	0.022	-0.025 to 0.07	1.02	0.98 to 1.07	0.354341	0.782137	FALSE
MMP-7	34	-0.009	-0.082 to 0.065	0.99	0.92 to 1.07	0.815755	0.956864	FALSE
MPO	23	0.042	-0.041 to 0.125	1.04	0.96 to 1.13	0.321332	0.760486	FALSE
NT-proBNP	20	-0.136	-0.375 to 0.104	0.87	0.69 to 1.11	0.267224	0.744036	FALSE
OPG	33	0.014	-0.088 to 0.116	1.01	0.92 to 1.12	0.789378	0.956864	FALSE
PAPPA	5	-0.232	-0.56 to 0.096	0.79	0.57 to 1.1	0.165538	0.587658	FALSE
PAR-1	19	0.139	0.007 to 0.271	1.15	1.01 to 1.31	0.0384583	0.303393	FALSE
PSGL-1	24	0.035	-0.004 to 0.074	1.04	1 to 1.08	0.0789019	0.400145	FALSE
PTX3	8	-0.011	-0.207 to 0.185	0.99	0.81 to 1.2	0.91198	0.967162	FALSE
PlGF	11	-0.039	-0.283 to 0.206	0.96	0.75 to 1.23	0.756918	0.956864	FALSE
RAGE	25	-0.07	-0.295 to 0.156	0.93	0.74 to 1.17	0.544903	0.899564	FALSE
REN	13	0.158	0.049 to 0.268	1.17	1.05 to 1.31	0.00469224	0.0512537	FALSE
RETN	24	0.034	-0.057 to 0.124	1.03	0.94 to 1.13	0.463846	0.855405	FALSE
SCF	1	-0.243	-0.714 to 0.228	0.78	0.49 to 1.26	0.312188	1	FALSE
SELE	8	-0.179	-0.462 to 0.104	0.84	0.63 to 1.11	0.214719	0.692958	FALSE
SIRT2	4	0.004	-0.241 to 0.248	1	0.79 to 1.28	0.976728	0.988461	FALSE
SPON1	42	0.07	-0.011 to 0.152	1.07	0.99 to 1.16	0.0904029	0.414104	FALSE
ST2	118	-0.167	-0.191 to -0.143	0.85	0.83 to 0.87	6.18131e-41	4.38873e-39	TRUE
TIE2	61	-0.021	-0.1 to 0.057	0.98	0.9 to 1.06	0.595469	0.899771	FALSE
TM	45	0.01	-0.05 to 0.071	1.01	0.95 to 1.07	0.734107	0.956864	FALSE
TNF-R1	2	-0.182	-0.581 to 0.217	0.83	0.56 to 1.24	0.37232	0.782137	FALSE
TNF-R2	10	0.017	-0.169 to 0.203	1.02	0.84 to 1.23	0.854934	0.963497	FALSE
TNFSF14	32	-0.08	-0.148 to -0.013	0.92	0.86 to 0.99	0.0199636	0.177177	FALSE
TRAIL	15	-0.045	-0.234 to 0.145	0.96	0.79 to 1.16	0.64428	0.943173	FALSE
TRAIL-R2	36	0.033	-0.037 to 0.104	1.03	0.96 to 1.11	0.354811	0.782137	FALSE
TRANCE	11	-0.061	-0.348 to 0.226	0.94	0.71 to 1.25	0.677603	0.952669	FALSE
U-PAR	15	-0.087	-0.277 to 0.103	0.92	0.76 to 1.11	0.36958	0.782137	FALSE
VEGF-A	27	0.031	-0.026 to 0.087	1.03	0.97 to 1.09	0.287777	0.760486	FALSE
hK11	17	0.019	-0.033 to 0.07	1.02	0.97 to 1.07	0.480026	0.86951	FALSE
t-PA	1	0.327	-0.219 to 0.874	1.39	0.8 to 2.4	0.240491	1	FALSE
All analyses represent cis-Mendelian randomization (MR) analyses performed using the inverse-variance-weighted (IVW) method (for instruments with two or more variants) or the Wald ratio method (for instruments with a single variant). Genetic instruments were constructed using cis-variants associated with circulating protein levels at P<1×10-4 that were clumped at R²<0.4. Two-sided P<0.05 was used…

[truncated: 10 more sheets: eTable 10, eTable 11, eTable 12, eTable 13, eTable 14, eTable 15, eTable 16, eTable 17, eTable 18, eTable 19]
